# Supplementary material for: PTP1B deficiency in myeloid cells increases susceptibility to Candida albicans systemic infection by modulating antifungal immunity
Source: mBio. 2025 Aug 29;16(10):e01516-25. doi: 10.1128/mbio.01516-25 (PMC12505889; doi:10.1128/mbio.01516-25)
Supplement: Table S1 — Proteomic analysis of samples from macrophage preparations from wild-type and PTP1B knockout mice. [file mbio.01516-25-s0002.xlsx]

## Sheet: Sheet1
Gene Names	PG.ProteinAccessions	PG.ProteinNames	PG.MolecularWeight	Log2 FC KO/WT	-log10(p-value)	Copy number WT Ca 1	Copy number WT Ca 2	Copy number WT Ca 3	Copy number WT Ca 4	Copy number KO Ca 1	Copy number KO Ca 2	Copy number KO Ca 3	Copy number KO Ca 4	Concentration [nM] WT Ca 1	Concentration [nM] WT Ca 2	Concentration [nM] WT Ca 3	Concentration [nM] WT Ca 4	Concentration [nM] KO Ca 1	Concentration [nM] KO Ca 2	Concentration [nM] KO Ca 3	Concentration [nM] KO Ca 4	[1] S-1DN-DUF-260_2023_CB-Sample-9.raw.PG.Quantity	[2] S-1DN-DUG-260_2023_CB-Sample-10.raw.PG.Quantity	[3] S-1DN-DUH-260_2023_CB-Sample-11.raw.PG.Quantity	[4] S-1DN-DUI-260_2023_CB-Sample-12.raw.PG.Quantity	[5] S-1DN-DUJ-260_2023_CB-Sample-13.raw.PG.Quantity	[6] S-1DN-DUK-260_2023_CB-Sample-14.raw.PG.Quantity	[7] S-1DN-DUL-260_2023_CB-Sample-15-rpt.raw.PG.Quantity	[8] S-1DN-DUM-260_2023_CB-Sample-16.raw.PG.Quantity	[1] S-1DN-DUF-260_2023_CB-Sample-9.raw.PG.NrOfStrippedSequencesUsedForQuantification	[2] S-1DN-DUG-260_2023_CB-Sample-10.raw.PG.NrOfStrippedSequencesUsedForQuantification	[3] S-1DN-DUH-260_2023_CB-Sample-11.raw.PG.NrOfStrippedSequencesUsedForQuantification	[4] S-1DN-DUI-260_2023_CB-Sample-12.raw.PG.NrOfStrippedSequencesUsedForQuantification	[5] S-1DN-DUJ-260_2023_CB-Sample-13.raw.PG.NrOfStrippedSequencesUsedForQuantification	[6] S-1DN-DUK-260_2023_CB-Sample-14.raw.PG.NrOfStrippedSequencesUsedForQuantification	[7] S-1DN-DUL-260_2023_CB-Sample-15-rpt.raw.PG.NrOfStrippedSequencesUsedForQuantification	[8] S-1DN-DUM-260_2023_CB-Sample-16.raw.PG.NrOfStrippedSequencesUsedForQuantification
A2m	Q6GQT1	A2MG_MOUSE	164353	0.472171	0.617191	41142.4	46789.5	23197	57400.8	91611.8	46282.2	45056.7	50833.1	69.7725	77.6695	39.1612	93.8771	153.573	75.8188	74.5931	83.9724	3514146	4501498	1279582	3.97873e+06	4.96069e+06	2924759	2737040	3.87696e+06	3	3	4	4	4	3	4	4
Aaas	P58742	AAAS_MOUSE	59430.7	-0.239713	2.18959	25510.4	24397.6	27479	24300.8	20342.8	22172.9	20635.2	22969.8	43.2624	40.4995	46.39	39.7432	34.1016	36.3234	34.1624	37.9444	787918	848771	548115	609091	398324	506680	453279	633485	11	11	10	11	7	9	8	9
Aacs	Q9D2R0	AACS_MOUSE	75200.2	-0.0492293	0.257698	292726	273792	240882	259726	250023	256181	282558	242565	496.427	454.489	406.656	424.773	419.124	419.671	467.786	400.698	11440196	12052377	6.07969e+06	8.23729e+06	6.19459e+06	7407386	7853662	8464761	31	31	28	31	28	30	30	29
Aagab	Q8R2R3	AAGAB_MOUSE	34510.5	-0.233647	0.929211	55702	48206.4	70181.4	56299.6	46871.7	48596.9	46519	53954.4	94.4638	80.0216	118.48	92.076	78.5731	79.6108	77.014	89.1286	999024	973842	812891	819420	532937	644852	593372	864065	9	9	9	9	7	9	9	9
Aak1	Q3UHJ0	AAK1_MOUSE	103346	0.0342251	0.57916	55605	53916.5	51144.2	55407.2	55913.7	55040.7	55036.3	55269.4	94.2993	89.5002	86.3415	90.6166	93.7306	90.1669	91.1146	91.3009	2986496	3.26173e+06	1.77399e+06	2.41497e+06	1.90382e+06	2187150	2.10227e+06	2650622	29	28	28	28	28	29	26	28
Aamp	J3QN89;Q3TJ22;Q8K2C1	J3QN89_MOU;Q3TJ22_MOU;Q8K2C1_M	46966.07;46895;38509.31	0.168862	0.984155	54541.9	51087.7	52597.2	60651.7	54419.3	68560.5	62179.1	60898	92.4964	84.8044	88.7943	99.1938	91.2255	112.315	102.94	100.599	1.33128e+06	1404535	829097	1.20137e+06	842076	1.23811e+06	1.07938e+06	1.32726e+06	12	11	12	12	12	12	12	12
Aar2	Q9D2V5	AAR2_MOUSE	43408	-0.62864	0.164826	867.102	1215.47	3000.2	2727.19			1262.84		1.4705	2.01766	5.06493	4.46022			2.09068		19561.1	30885	43709.8	49926.9	NaN	NaN	20261.2	NaN	2	2	3	3	0	0	2	0
Aars1	Q8BGQ7	SYAC_MOUSE	106909	-0.0639841	0.787515	282969	275708	308667	286280	278932	270652	284617	269376	479.88	457.669	521.091	468.2	467.586	443.378	471.195	444.989	15721866	17254174	11075452	12907818	9824829	11125594	11246535	13364100	48	47	48	48	43	48	46	48
Aars2	Q14CH7	SYAM_MOUSE	106783	-0.208771	0.323892	433.232	228.082	330.991	333.811	286.75	198.045	202.451	460.207	0.734708	0.378611	0.558778	0.545937	0.480691	0.324435	0.335166	0.760227	24042.4	14257	11862.6	15033.3	10088.4	8131.45	7990.41	22804.7	2	2	1	2	2	1	1	2
Aarsd1	Q3THG9	AASD1_MOUSE	44970.9	-0.01676	0.124713	68774.9	64797.6	71812.3	64430.9	69912.1	63164.1	65521.3	68101.8	116.634	107.563	121.233	105.375	117.197	103.474	108.473	112.499	1.60737e+06	1.70578e+06	1.0839e+06	1.22201e+06	1.03585e+06	1.0922e+06	1.08908e+06	1.42121e+06	13	13	12	13	12	13	13	13
Aasdhppt	Q9CQF6	ADPPT_MOUSE	35764.1	0.121831	0.394298	3877.65	4430.82	2715.25	3395.83	4290.34	3955.25	3678.56	3765.98	6.57601	7.35506	4.58387	5.55377	7.19209	6.47943	6.08998	6.22112	72072.5	92760.7	32592.4	51220.5	50553.8	54390.2	48626.2	62502.1	5	5	4	5	5	5	5	5
Aatf	Q9JKX4;Q9JKX4-2	AATF_MOUSE	59482.12;59482.12-2	-0.197579	0.715854	7446.95	6694.28	9520.19	6816.53	6570.79	6503.76	7270.2	6232.42	12.6291	11.1124	16.072	11.1482	11.0149	10.6544	12.0361	10.2955	230207	233090	190060	171001	128771	148748	159837	172033	9	9	8	9	7	9	9	9
Aatk	Q80YE4;Q80YE4-2;Q80YE4-3	LMTK1_MOUSE	144607.03;144607.03-2;144607.03-3	-0.220224	0.685111	3596.38	2844	3566.2	2478.13	2812.12	2710.65	2345.74	2848.76	6.09901	4.72098	6.02045	4.0529	4.71408	4.44055	3.88347	4.70594	270276	240742	173083	151135	133979	150717	125376	191167	9	9	8	7	7	8	7	8
Abca1	P41233	ABCA1_MOUSE	253912	-0.911443	1.39418	1838.61	1229.63	1928.54	897.252	498.605	903.077	730.934	1000.96	3.11805	2.04116	3.25575	1.46743	0.835833	1.47941	1.21009	1.65351	242619	182763	164350	96083.3	41711.3	88167.3	68597.1	117942	7	8	8	7	3	7	6	7
Abca13	Q5SSE9;Q5SSE9-2	ABCAD_MOUSE	568897.16;568897.16-2	-0.158439	0.148911	444.373	224.9		296.472		273.507	403.597	188.197	0.753602	0.373328		0.484871		0.448055	0.66817	0.310887	131382	74895.3	NaN	71132.5	NaN	59827.7	84864.7	49683.8	1	1	0	1	0	1	1	1
Abca3	Q8R420	ABCA3_MOUSE	191971	-0.204812	0.495629	9735.62	7850.79	7019.55	8638.4	4852.03	7846.29	7640.81	8505.39	16.5104	13.0321	11.8504	14.1278	8.13367	12.8537	12.6496	14.0503	971298	882228	452276	699389	306883	579161	542150	757701	14	15	12	13	11	13	12	14
Abca7	Q91V24	ABCA7_MOUSE	236884	1.01308	1.74029	8559.77	12990.5	7047.81	20151.8	26421.7	20530.1	27473	23962.9	14.5163	21.564	11.8981	32.9575	44.2918	33.6322	45.4826	39.5849	1.05378e+06	1.80133e+06	560335	2.01325e+06	2.0621e+06	1.86993e+06	2.40539e+06	2.63417e+06	2	3	3	1	1	1	1	2
Abca9	Q8K449	ABCA9_MOUSE	183114	-0.492956	1.26201	1833.92	1686.46	1742.73	2178.77	1000.15	1420.28	1031.56	1835.97	3.1101	2.79949	2.94206	3.5633	1.67659	2.32668	1.70779	3.03288	174524	180772	107105	168261	60339.2	99998.7	69817.2	156011	8	7	7	8	5	7	6	7
Abcb10	Q9JI39	ABCBA_MOUSE	77188	-0.141958	0.0483678	1445.16	1005.27	474.086	1005.88	887.76		690.578	1093.21	2.45081	1.66872	0.800351	1.64508	1.48819		1.14328	1.8059	57972	45421.7	12281.9	32745.1	22576.6	NaN	19701.9	39158.2	1	1	1	1	1	0	1	1
Abcb11	Q9QY30	ABCBB_MOUSE	146749	0.268078	0.479656	1479.86		894.188	1870.83	2101.55	1553.06	1455.37	1705.61	2.50967		1.50957	3.05967	3.52293	2.5442	2.40941	2.81755	112863	NaN	44041.6	115787	101608	87631.9	78939	116151	1	0	1	1	1	1	1	1
Abcb1b	P06795	MDR1B_MOUSE	140994	-0.0178525	0.0846884	32877.5	34767	29498	32889.8	28063.7	35463.5	34243.7	30662.2	55.7562	57.7125	49.7984	53.7901	47.0445	58.0958	56.6917	50.6516	2409084	2.86946e+06	1.39589e+06	1.95574e+06	1.30364e+06	1.92257e+06	1784536	2006186	31	30	32	30	27	30	29	30
Abcb4	P21440	MDR3_MOUSE	140377	#DIV/0!	#NUM!	2228.02	1247.1	1240.94	2185.28					3.77845	2.07016	2.09495	3.57395					162543	102478	58466.3	129376	NaN	NaN	NaN	NaN	3	2	2	2	0	0	0	0
Abcb6	Q9DC29	ABCB6_MOUSE	93770.4	0.0508713	0.136774	320308	435957	355378	297797	437294	318751	341831	362149	543.202	723.68	599.948	487.037	733.056	522.173	565.914	598.243	15609406	23929962	11184473	11777048	13509948	11492566	11847371	15758749	13	13	15	12	11	12	13	13
Abcb7	Q61102	ABCB7_MOUSE	82580.9	-0.100865	0.777971	56624.9	63681.7	58259.1	61867.1	51605.9	55565.1	55522.8	61503.5	96.0288	105.71	98.3529	101.182	86.5093	91.0259	91.9201	101.599	2.43019e+06	3.07841e+06	1.61474e+06	2154713	1.40408e+06	1.76434e+06	1.69471e+06	2.35693e+06	24	25	23	25	23	24	25	25
Abcb8	Q9CXJ4	MITOS_MOUSE	77999.6	-0.43531	1.20458	3284.96	3462.17	2962.17	3128.63	1687.36	2818.34	1968.62	3019.77	5.57088	5.74712	5.00073	5.11677	2.8286	4.61696	3.25913	4.98843	133160	158078	77546.3	102919	43362.5	84525	56754.4	109304	4	4	4	4	2	4	3	4
Abcc1	O35379	MRP1_MOUSE	171185	0.0472809	0.518211	69301.6	72409.8	69636.8	77893.4	72774.5	74374.9	77370.7	74357.8	117.527	120.199	117.561	127.392	121.995	121.84	128.09	122.834	6.1654e+06	7.25595e+06	4.00094e+06	5.62362e+06	4.10448e+06	4895426	4.89538e+06	5.9069e+06	51	49	50	51	48	50	50	48
Abcc3	B2RX12;B2RX12-2;B2RX12-3	MRP3_MOUSE	169222.78;169222.78-2;169222.78-3	0.11541	0.468696	21807.9	25668.7	29737.6	28413.6	32310.5	27889.7	26510.2	27714.5	36.9835	42.6095	50.203	46.4695	54.1636	45.6885	43.8886	45.7822	1.9179e+06	2.5427e+06	1.68898e+06	2.02785e+06	1.80143e+06	1.81469e+06	1.65812e+06	2.17637e+06	26	26	27	28	23	25	23	26
Abcc4	E9Q236;E9Q236-2;E9Q236-3	MRP4_MOUSE	148888.09;148888.09-2;148888.09-3	-0.281826	1.0479	4628.71	3802.15	4684.78	3852.38	3115.78	4318.63	3011.74	3510.88	7.84973	6.31149	7.90884	6.30043	5.22313	7.07471	4.98605	5.79972	358157	331376	234104	241902	152841	247232	165738	242574	13	12	14	10	10	10	9	12
Abcc5	Q9R1X5	MRP5_MOUSE	161125	-0.559514	0.300914	72.8899					37.7848	61.1313		0.123612					0.0618985	0.101205		6103.56	NaN	NaN	NaN	NaN	2340.88	3640.585205078125	NaN	1	0	0	0	0	1	1	0
Abcd1	P48410	ABCD1_MOUSE	81858.9	0.100668	0.262622	143582	189244	205924	162208	228160	184088	158058	181311	243.498	314.141	347.64	265.286	382.474	301.57	261.672	299.512	6108295	9068195	5.65758e+06	5.60001e+06	6.15345e+06	5794161	4.78221e+06	6.88743e+06	29	29	27	29	28	29	28	28
Abcd3	P55096	ABCD3_MOUSE	75474.6	0.0477106	0.383791	65512.8	64357	64249.9	65161.1	60520.2	67700.7	71414.3	68363.6	111.102	106.831	108.466	106.569	101.453	110.906	118.229	112.932	2.56969e+06	2.84334e+06	1.62754e+06	2.07415e+06	1.50493e+06	1.96469e+06	1.99219e+06	2.39439e+06	22	22	21	22	22	22	22	23
Abcd4	O89016	ABCD4_MOUSE	68583.1	0.150063	0.318812	5598.98	5059.73	3214.35	5369.11	5596.87	5778.75	4091.26	5884.58	9.49518	8.39904	5.42645	8.781	9.38228	9.46666	6.77323	9.72089	199563	203131	73989.3	155300	126467	152388	103710	187284	6	6	4	6	5	6	5	6
Abce1	P61222	ABCE1_MOUSE	67314.3	-0.0234412	0.131172	246594	250543	221280	263515	226883	246492	241220	251511	418.193	415.896	373.565	430.97	380.335	403.799	399.349	415.478	8626675	9872392	4999298	7481061	5.03181e+06	6379831	6.00159e+06	7856582	29	29	28	28	26	28	27	29
Abcf1	Q6P542	ABCF1_MOUSE	94945.4	-0.030577	0.634515	170827	170583	176941	171687	165539	175749	167427	166850	289.701	283.163	298.711	280.789	277.501	287.91	277.182	275.624	8429126	9480714	5.63846e+06	6.87483e+06	5178325	6416047	5875503	7.35137e+06	35	36	33	34	29	34	33	34
Abcf2	Q99LE6	ABCF2_MOUSE	71781.7	0.000106929	0.00165274	93085.5	99080.7	93573.2	91009.9	97952.8	88716.7	96458.5	93649.2	157.862	164.472	157.97	148.844	164.203	145.334	159.691	154.701	3.47256e+06	4.16328e+06	2.25437e+06	2.7552e+06	2.31657e+06	2448605	2559172	3.11951e+06	23	23	25	23	23	24	24	24
Abcf3	Q8K268	ABCF3_MOUSE	79864.8	-0.0371832	0.208759	32686.1	32388	29539.8	30672.2	26331.9	32341.6	31494.9	31929.9	55.4316	53.7634	49.869	50.1633	44.1413	52.9815	52.1409	52.7458	1356663	1.51416e+06	791812	1.03312e+06	692869	993154	929694	1.18337e+06	20	18	20	19	17	19	19	19
Abhd10	Q6PE15	ABHDA_MOUSE	33040.5	-0.10428	0.295884	15786.7	16972.6	22333.9	15440.4	15767.2	16676.5	16081.9	17089.7	26.7723	28.1742	37.704	25.2523	26.4312	27.3192	26.6242	28.2309	271076	328268	247668	215157	171638	211861	196394	262029	8	8	8	8	7	7	7	8
Abhd11	Q8K4F5	ABHDB_MOUSE	33560.6	-0.106056	0.620332	21126.8	23826.9	19741.9	22973.9	19167.2	19391.5	22497.6	20399.5	35.8285	39.5521	33.3282	37.573	32.1308	31.7669	37.2456	33.6984	368482	468090	222370	325172	211935	250231	279068	317700	5	5	5	5	4	5	5	5
Abhd12	Q99LR1-2	ABD12_MOUSE	20879.8	0.216985	0.283249	24359.3	1915.99	23892.3	21187.6	20890.1	22935.1		18377	41.3103	3.18051	40.3349	34.6516	35.0191	37.5719		30.3574	264329	23418.2	167434	186578	143709	184131	NaN	178062	1	1	1	1	1	1	0	1
Abhd12	Q99LR1	ABD12_MOUSE	45269.8	-0.0496513	0.515462	682067	709176	684440	710133	663927	696891	621146	709608	1156.7	1177.22	1155.47	1161.4	1112.97	1141.64	1028.33	1172.22	16046826	18792954	10399272	13558084	9902446	12130346	10393158	14907173	23	23	25	23	21	23	22	23
Abhd13	Q80UX8	ABHDD_MOUSE	38525.1	0.0229742	0.0581693	1370.38	1304.02	1930.5	1404.76		1664.75		1388.32	2.32399	2.16464	3.25906	2.29743		2.72716		2.29339	27437.1	29407.6	24961.6	22824.2	NaN	24659.9	NaN	24819.9	1	1	1	1	0	1	0	1
Abhd14b	Q8VCR7	ABHEB_MOUSE	22450.7	0.751085	2.41346	104882	104054	67715.3	98600.9	135575	172837	162380	160779	177.866	172.728	114.317	161.258	227.271	283.138	268.827	265.595	1223723	1.36749e+06	510242	933601	1.00282e+06	1.49199e+06	1.34744e+06	1.67505e+06	11	10	9	10	10	11	10	10
Abhd16a	Q9Z1Q2	ABHGA_MOUSE	63086.2	-0.0136381	0.00474239	43413.9	41102.2	24630.9	36006	27428	40772.9	36960.6	38625.8	73.6246	68.2288	41.5818	58.8866	45.9787	66.7936	61.1896	63.807	1.42336e+06	1.51786e+06	521522	957985	570088	989020	861822	1.13079e+06	13	13	15	14	13	14	14	14
Abhd17b	Q7M759	AB17B_MOUSE	32200.8	-0.561886	0.910141	50262.5	41161	30330.1	33156.3	17545.2	19840.5	20082.5	47470.2	85.2389	68.3264	51.2032	54.226	29.4118	32.5025	33.2473	78.4172	841130	775862	327792	450280	186140	245651	239017	709342	8	6	5	7	5	5	6	6
Abhd4	Q8VD66	ABHD4_MOUSE	38860.5	-0.482972	0.605048	3911.21	5680.24	4157.3	4106.19	932.156	3976.46	3284.35	4582.29	6.63293	9.42908	7.01834	6.71554	1.56261	6.51417	5.43736	7.56959	78990.1	129214	54222.4	67297.3	11934.7	59416.2	47174	82634.1	2	2	2	2	1	2	2	2
Abhd5	Q9DBL9	ABHD5_MOUSE	39154.8	-0.39721	1.36127	20735.8	23597	27927.8	17806.5	16304.5	15768.2	17440.9	18876.6	35.1654	39.1705	47.1477	29.1219	27.3319	25.8313	28.8741	31.1827	421949	540847	367013	294044	210332	237393	252406	342987	8	8	7	6	6	6	6	7
Abi1	Q8CBW3;Q8CBW3-2;Q8CBW3-3;Q8CBW3-4	ABI1_MOUSE	52287.51;52287.51-2;52287.51-3;52287.51-4	-0.00524344	0.0682408	424015	402933	398236	401492	418232	406060	400462	396021	719.078	668.86	672.301	656.627	701.101	665.202	662.98	654.198	11522134	12332839	6988719	8853712	7204919	8163717	7.73935e+06	9609152	24	24	24	24	24	25	23	24
Abi2	P62484	ABI2_MOUSE	49387.2	#DIV/0!	#NUM!	1198.21	931.36	782.727	699.314					2.03201	1.54604	1.3214	1.1437					30753.8	26925.5	12974.3	14565.9	NaN	NaN	NaN	NaN	1	1	1	1	0	0	0	0
Abi3	Q8BYZ1	ABI3_MOUSE	39106.6	0.433657	1.13656	2416.03	2321.97	1673.85	2948.67		3250.33	2969.49	3262.3	4.09729	3.85441	2.82579	4.82246		5.32463	4.9161	5.38907	49102.7	53154.3	21969.8	48632.5	NaN	48873.9	42921.7	59202.7	2	2	2	2	0	2	2	2
Abitram	Q80ZQ9	ABITM_MOUSE	21596.8	-0.0315043	0.148667	17899.9	20557.3	18357	18983.9	17868.1	16943.6	17388.5	21960.6	30.356	34.1246	30.9902	31.0476	29.953	27.7568	28.7873	36.2772	200906	259888	133060	172912	127139	140700	138802	220090	4	5	5	5	5	5	5	5
Abl2	Q4JIM5	ABL2_MOUSE	128196	#DIV/0!	#NUM!	74.532		215.367						0.126397		0.363582						4965.6	NaN	9266.46	NaN	NaN	NaN	NaN	NaN	1	0	1	0	0	0	0	0
Abr	Q5SSL4-4	ABR_MOUSE	93772.9	0.106335	0.32923	261.779	323.174	433.841	369.044	374.454	415.066	344.668	359.805	0.443944	0.536462	0.732408	0.603559	0.627714	0.679954	0.570611	0.594372	12757.5	17739.7	13654.2	14595	11568.8	14965.6	11946	15657.2	1	1	1	1	1	1	1	1
Abr	Q5SSL4;Q5SSL4-2	ABR_MOUSE	97666.9;97666.9-2	0.0395295	0.458085	146547	150663	135644	149318	153392	150255	143905	150791	248.526	250.097	228.993	244.205	257.138	246.145	238.241	249.096	7.43838e+06	8613621	4.44637e+06	6.15051e+06	4935886	5642554	5194806	6.83427e+06	36	37	36	36	32	36	34	37
Abracl	Q4KML4	ABRAL_MOUSE	9030.41	-0.235395	0.804875	2.29544e+06	1.98774e+06	2.6084e+06	1.74297e+06	1.72285e+06	1.70999e+06	1.97988e+06	1.9219e+06	3892.78	3299.61	4403.48	2850.56	2888.1	2801.29	3277.76	3174.84	10772739	10507514	7905690	6638142	5125899	5937475	6608310	8053926	3	3	3	3	3	3	3	3
Abraxas2	Q3TCJ1	ABRX2_MOUSE	46942.8	0.0324759	0.20415	110840	105817	110309	130188	111699	119774	115472	120616	187.97	175.654	186.223	212.918	187.246	196.212	191.169	199.248	2704064	2907752	1.73795e+06	2577448	1.72755e+06	2.16187e+06	2.00351e+06	2.6275e+06	17	16	17	17	17	15	16	17
Acaa1a	Q921H8	THIKA_MOUSE	43953.3	-0.0111514	0.0885609	884084	819601	886944	867112	850614	788953	896267	895284	1499.3	1360.52	1497.34	1418.13	1425.92	1292.45	1483.8	1478.94	20194748	21087564	13084174	16073740	12317933	13333435	14560423	18260832	21	21	21	21	20	21	20	21
Acaa2	Q8BWT1	THIM_MOUSE	41829.9	0.0848835	0.573003	711203	762278	687581	780417	811208	780405	700382	827744	1206.11	1265.37	1160.77	1276.35	1359.86	1278.45	1159.51	1367.37	15460853	18665180	9653146	13767763	11179758	12551803	10828455	16067593	27	28	28	28	22	27	27	28
Acaca	Q5SWU9;Q5SWU9-2	ACACA_MOUSE	265256.59;265256.59-2	-0.0226026	0.175947	56484.7	55611.3	52358.9	52843.9	48998.9	57029.3	54333.3	53559.4	95.7911	92.3135	88.3921	86.4243	82.139	93.4245	89.9508	88.476	7786647	8634980	4.66139e+06	5.91168e+06	4.28219e+06	5.81653e+06	5326934	6592799	86	86	84	82	76	84	80	84
Acad10	Q8K370	ACD10_MOUSE	118979	-0.178768	0.48755	7938.86	8926.95	7589.42	7921.71	4812.48	7650.53	7142.9	8997.72	13.4633	14.8185	12.8124	12.9557	8.06737	12.533	11.8253	14.8636	490888	621736	303067	397503	188649	349995	314116	496789	7	6	6	6	6	6	6	7
Acad11	Q80XL6	ACD11_MOUSE	87366.4	-0.310844	0.465317	3622.6	2742.91	1752.9	2991.71	1519.88	2612.57	2467.86	2356.34	6.14349	4.55317	2.95924	4.89284	2.54784	4.27987	4.08564	3.8925	164482	140278	51399.6	110234	43748.9	87763	79691.2	95532.4	5	5	3	6	3	4	4	4
Acad8	Q9D7B6	ACAD8_MOUSE	45019.8	0.0404766	0.154178	114712	115634	85509.5	116284	110843	110858	101027	121707	194.537	191.95	144.357	190.179	185.811	181.606	167.254	201.051	2.68389e+06	3.04734e+06	1.29204e+06	2.20787e+06	1.64409e+06	1.91898e+06	1.68107e+06	2.54266e+06	19	19	19	18	17	17	16	19
Acad9	Q8JZN5	ACAD9_MOUSE	68722.1	-0.024053	0.130767	96874.3	100192	89128.7	104319	86782.6	97286.9	97713.9	102274	164.287	166.317	150.467	170.61	145.478	159.374	161.769	168.948	3459857	4.03053e+06	2.05576e+06	3.0235e+06	1964912	2570695	2481977	3.26159e+06	26	26	25	26	25	26	26	27
Acadl	P51174	ACADL_MOUSE	47907.9	-0.0282746	0.186052	781362	779039	810154	723514	785262	790072	678477	780210	1325.09	1293.19	1367.7	1183.28	1316.37	1294.28	1123.24	1288.85	19454198	21847364	13026691	14618570	12394701	14553713	12014006	17345526	22	22	22	22	22	22	22	22
Acadm	P45952	ACADM_MOUSE	46481.2	0.0111151	0.0771097	423063	468438	398298	478003	422286	449705	456778	452705	717.462	777.598	672.405	781.759	707.897	736.7	756.213	747.835	10219634	12745658	6213612	9370413	6.46693e+06	8.0372e+06	7.84743e+06	9764757	21	22	21	22	19	22	20	22
Acads	Q07417	ACADS_MOUSE	44889.6	-0.0426928	0.319598	404494	410199	458328	415683	386422	396264	431748	425030	685.972	680.922	773.747	679.836	647.776	649.154	714.774	702.118	9436504	10778865	6.90527e+06	7869708	5.71506e+06	6.83959e+06	7.16342e+06	8853887	19	19	19	19	17	19	18	19
Acadsb	Q9DBL1	ACDSB_MOUSE	47874.1	0.0228348	0.0505831	107193	118546	96181.6	106006	88479	116319	109692	120264	181.787	196.784	162.373	173.37	148.321	190.552	181.599	198.667	2.66699e+06	3.32215e+06	1.54544e+06	2.14034e+06	1.39558e+06	2.14117e+06	1.94098e+06	2.6718e+06	17	18	17	16	14	15	15	17
Acadvl	P50544	ACADV_MOUSE	70875.5	-0.0234897	0.17111	132373	147787	139182	152418	136750	140281	139636	145859	224.488	245.323	234.967	249.274	229.241	229.805	231.172	240.948	4.87582e+06	6.13146e+06	3.31084e+06	4.55598e+06	3.19329e+06	3.8229e+06	3.65795e+06	4797304	37	36	35	38	34	36	36	37
Acap2	Q6ZQK5	ACAP2_MOUSE	87210.8	0.050565	0.333422	99845.3	85770.8	82034.2	90642.9	89238.7	90912.2	98467.2	92455.5	169.325	142.378	138.49	148.243	149.595	148.931	163.016	152.73	4525337	4378666	2.40118e+06	3.33391e+06	2564114	3048541	3.174e+06	3.74172e+06	33	32	30	33	31	32	32	32
Acat1	Q8QZT1	THIL_MOUSE	44816.1	0.0512134	0.481745	629975	601624	549938	626334	602275	619450	627300	645858	1068.36	998.683	928.404	1024.35	1009.62	1014.77	1038.52	1066.91	14672733	15783082	8271937	11838333	8892891	10674319	10390929	13431970	23	23	24	23	22	23	21	23
Acat2	Q8CAY6	THIC_MOUSE	41297.7	-0.153798	1.51318	384583	384671	383554	342387	333960	322776	360093	327174	652.206	638.546	647.514	559.962	559.831	528.767	596.147	540.467	8254104	9299253	5.31632e+06	5963389	4.54395e+06	5125395	5.49649e+06	6.27008e+06	16	17	16	17	15	16	15	16
Acbd3	Q8BMP6	GCP60_MOUSE	60180.8	-0.0319292	0.180648	136470	154124	135304	150901	128400	140488	144437	150849	231.436	255.843	228.42	246.793	215.242	230.146	239.121	249.191	4.26823e+06	5429520	2732921	3.83001e+06	2.54587e+06	3.25086e+06	3.21278e+06	4.21277e+06	21	20	20	19	18	20	19	19
Acbd5	Q5XG73;Q5XG73-2;Q5XG73-3	ACBD5_MOUSE	56613.73;56613.73-2;56613.73-3	-0.0694265	0.517761	35570.8	33586.3	32096.7	31448.9	33555.5	30119.9	29479.4	33313.2	60.3238	55.7525	54.1855	51.4337	56.2505	49.342	48.8042	55.0309	1.04657e+06	1.11305e+06	609875	750892	625891	655654	616858	875198	13	13	14	12	11	12	11	14
Acbd6	Q9D061	ACBD6_MOUSE	30887.5	0.212064	0.347674	4115.23	6257.14	1483.65	6927.39	4451.51	5207.69	5913.98	6184.47	6.97892	10.3867	2.50469	11.3295	7.46227	8.53115	9.79081	10.2163	66058.7	113133	15380.6	90240.6	45300.6	61848.2	67516.1	88644.8	2	3	1	3	2	2	3	3
Acer3	Q9D099	ACER3_MOUSE	31564.6	-0.546083	1.13249	3311.91	3858.08	3676.77	2945.77		2193.16	3267.86	1623.63	5.61659	6.40433	6.20711	4.81771		3.59279	5.41006	2.68211	54328.9	71285.8	38951.6	39214.7	NaN	26617.6	38124.8	23782.3	1	1	1	1	0	1	1	1
Acin1	Q9JIX8;Q9JIX8-4	ACINU_MOUSE	150718.97;150718.97-4	0.0264474	0.300678	55401.4	58953.3	54472.8	60293.8	56550	58483.8	59295.7	59030.7	93.9539	97.8613	91.9608	98.6084	94.7973	95.8073	98.1663	97.5143	4339520	5.20126e+06	2.75554e+06	3832574	2.80811e+06	3.38925e+06	3.30321e+06	4.12871e+06	42	42	39	40	39	41	40	42
Acly	Q91V92	ACLY_MOUSE	119728	-0.0493009	0.328204	499084	481187	442375	443917	414224	457219	486096	446315	846.385	798.761	746.816	726.01	694.382	749.009	804.75	737.28	31054356	33724252	17776458	22415436	16339735	21048424	21511118	24797392	61	60	59	58	56	60	56	59
Aco1	P28271	ACOHC_MOUSE	98125.6	-0.190215	2.72945	223829	235272	230551	230124	190386	197723	208206	209846	379.587	390.546	389.216	376.36	319.153	323.907	344.693	346.649	11414391	13514017	7.59292e+06	9523453	6155056	7.46001e+06	7.55127e+06	9555437	41	42	42	42	40	41	42	42
Aco2	Q99KI0	ACON_MOUSE	85463.5	-0.014675	0.124869	914278	973054	869445	966806	905110	938950	912984	928855	1550.5	1615.25	1467.79	1581.18	1517.28	1538.17	1511.48	1534.4	40608040	48679908	24939162	34847388	25485658	30854816	28839556	36838080	44	43	44	43	40	43	41	43
Acod1	P54987	IRG1_MOUSE	53758.5	0.00267543	0.00392873	158665	145668	133021	132375	132600	141927	163932	132328	269.077	241.805	224.566	216.495	222.284	232.502	271.395	218.596	4432839	4.58398e+06	2.40009e+06	3.00126e+06	2.34858e+06	2.93367e+06	3257281	3.30116e+06	24	24	25	23	22	23	22	22
Acot1	O55137	ACOT1_MOUSE	46136	-0.00495934	0.0282038	983.582	968.663	1087.25	655.055		923.633		917.305	1.66803	1.60796	1.8355	1.07132		1.51308		1.51532	23583.3	26160.5	16835.7	12745.8	NaN	16384.7	NaN	19639.1	1	1	1	1	0	1	0	1
Acot11	Q8VHQ9	ACO11_MOUSE	67354.6	0.156212	0.427999	23736.2	21612.4	21896.3	26817.5	30873.2	25291	20267.3	28387.6	40.2537	35.876	36.9652	43.8592	51.7541	41.4313	33.5533	46.8942	830869	852122	494989	761792	685114	654986	504554	887288	13	12	13	12	13	13	10	13
Acot13	Q9CQR4	ACO13_MOUSE	15182.8	-0.00016403	0.022089	311881	305681	250808	307171	291215	290278	287880	306034	528.912	507.423	423.413	502.368	488.176	475.529	476.597	505.546	2.46091e+06	2.71677e+06	1.27807e+06	1.96691e+06	1456734	1.6946e+06	1.61551e+06	2.15621e+06	6	6	5	6	6	6	6	6
Acot2	Q9QYR9	ACOT2_MOUSE	49657	-0.0932918	0.874303	102766	105356	97911.5	103610	86929.7	98030	96662.4	102371	174.279	174.888	165.294	169.451	145.724	160.591	160.028	169.108	2.65207e+06	3.06246e+06	1631824	2.16987e+06	1.42221e+06	1.87171e+06	1.77412e+06	2.35898e+06	15	15	15	15	13	15	14	15
Acot7	Q91V12-2	BACH_MOUSE	37555	0.0932494	0.697391	338450	370742	332406	369732	355240	368766	414941	366618	573.97	615.424	561.167	604.684	595.505	604.107	686.95	605.626	6605647	8.15027e+06	4.18982e+06	5856044	4.39545e+06	5324977	5759688	6.38925e+06	16	16	17	16	15	16	15	15
Acot8	P58137	ACOT8_MOUSE	35827.1	0.0757267	0.359468	63548.1	65070.5	60471.6	63828.1	76126.1	57988.7	65483.3	66950.6	107.77	108.016	102.088	104.389	127.614	94.9962	108.41	110.597	1.18323e+06	1.36467e+06	727147	964437	898585	798830	867135	1.1131e+06	11	10	10	11	11	10	10	10
Acot9	Q9R0X4	ACOT9_MOUSE	50560.5	0.0205624	0.134287	224155	234292	235140	224280	210375	243852	237637	239179	380.139	388.919	396.962	366.802	352.66	399.474	393.416	395.105	5.88996e+06	6.93427e+06	3.99021e+06	4782461	3.50444e+06	4.74064e+06	4440887	5.61179e+06	25	26	26	26	24	26	25	25
Acox1	Q9R0H0-2	ACOX1_MOUSE	74717.6	-0.180956	0.741346	28050.8	29436.5	38077.6	29329.5	24636.7	29422.6	28338.3	27774.1	47.5707	48.864	64.2825	47.9674	41.2995	48.1997	46.915	45.8807	1.08924e+06	1.28748e+06	954886	924225	606483	845288	782602	963012	24	24	25	23	22	23	22	24
Acox3	Q9EPL9	ACOX3_MOUSE	78403.7	-0.00532053	0.0301881	133687	142439	152757	137711	135869	147900	135645	145095	226.717	236.445	257.884	225.222	227.763	242.288	224.565	239.686	5447287	6537279	4.01974e+06	4553613	3.5097e+06	4458675	3.93084e+06	5.27906e+06	30	30	31	30	28	30	29	30
Acp1	Q9D358	PPAC_MOUSE	18191.7	0.027759	0.212484	547169	542298	477453	539915	533622	553085	552475	508583	927.93	900.204	806.035	883.013	894.534	906.055	914.643	840.141	5.17306e+06	5774895	2.91517e+06	4.14237e+06	3198314	3.8687e+06	3714765	4.29342e+06	9	8	8	8	8	8	8	7
Acp1	Q9D358-2	PPAC_MOUSE	17941.4	0.103554	0.288643	35381.9	32431	22449.6	33981.2	38580.7	30637.8	30279.6	33991.4	60.0034	53.8348	37.8993	55.5751	64.6746	50.1904	50.129	56.1513	329907	340604	135184	257126	228056	211356	200795	283005	1	1	1	1	1	1	1	1
Acp2	P24638	PPAL_MOUSE	48508.7	0.000489532	0.0067542	132329	154151	135177	159220	124270	152902	140908	162992	224.413	255.887	228.205	260.398	208.32	250.482	233.278	269.251	3.33601e+06	4.37722e+06	2.2008e+06	3.25737e+06	1.9861e+06	2.8519e+06	2.52639e+06	3.66907e+06	12	12	12	12	12	12	12	12
Acp6	Q8BP40	PPA6_MOUSE	47624.9	-0.246647	1.48563	15847.4	17032.9	20087.3	17170.3	13660	14670.6	16208.4	14577	26.8752	28.2743	33.9114	28.0815	22.8989	24.0332	26.8335	24.0801	392234	474850	321082	344876	214338	268647	285311	322160	9	9	10	9	7	9	7	8
Acsf2	Q8VCW8	ACSF2_MOUSE	67950.6	0.135028	1.10467	18486.8	19170.6	16444.9	18946.4	18903.9	21228.9	19371.1	20712	31.3513	31.8228	27.7622	30.9861	31.6894	34.7768	32.0695	34.2147	652842	762538	375045	542961	423212	554651	486510	653106	15	15	13	15	13	15	14	14
Acsf3	Q3URE1	ACSF3_MOUSE	65076.7	0.0368868	0.00146474	418.916			623.496		370.704	764.265	469.143	0.71043			1.01971		0.607282	1.26527	0.774989	14167.9	NaN	NaN	17112.3	NaN	9275.82	18382.9	14167.7	1	0	0	1	0	1	1	1
Acsl1	P41216	ACSL1_MOUSE	77951.5	0.0709517	0.824105	144755	151201	140007	153920	145488	158527	158367	157235	245.486	250.99	236.359	251.731	243.889	259.697	262.183	259.74	5864220	6.8994e+06	3.66296e+06	5.06022e+06	3.73651e+06	4751465	4562838	5.68777e+06	30	30	29	30	27	30	29	29
Acsl3	Q9CZW4	ACSL3_MOUSE	80492.4	-0.0765317	0.774402	52815.8	46742	50556.2	47675.4	45201.7	48096.3	48644.2	45628.4	89.5691	77.5907	85.3488	77.9714	75.7735	78.7907	80.5322	75.3747	2.20939e+06	2202389	1.3658e+06	1.61845e+06	1.19873e+06	1.48856e+06	1.44721e+06	1.70435e+06	23	23	23	23	21	22	22	23
Acsl4	Q9QUJ7;Q9QUJ7-2	ACSL4_MOUSE	79076.96;79076.96-2	-0.0282797	0.126572	384311	333962	396787	333422	338059	368836	367870	345601	651.745	554.37	669.854	545.301	566.703	604.221	609.022	570.907	15793790	15458938	10530906	11119737	8807570	11214573	10751997	12682162	35	35	34	35	35	35	35	35
Acsl5	Q8JZR0	ACSL5_MOUSE	76206.4	-0.0717547	1.25454	78921.6	80606.3	85439.3	80416.4	74876	77309.2	79070.9	78340	133.841	133.805	144.238	131.518	125.518	126.647	130.905	129.412	3.12565e+06	3.59578e+06	2.18528e+06	2.58456e+06	1.87996e+06	2.26528e+06	2.22717e+06	2.77041e+06	26	26	26	24	23	24	22	26
Acsl6	Q91WC3;Q91WC3-2	ACSL6_MOUSE	78017.24;78017.24-2	0.424563	1.08014	3458.09	4413.26	2609.77	4494.29	4007.54	5467.87	5629.77	4994.32	5.8645	7.32592	4.40581	7.35025	6.71801	8.95738	9.32029	8.25024	140210	201550	68336.4	147877	103011	164024	162340	180815	1	1	1	1	1	1	1	1
Acss1	Q99NB1	ACS2L_MOUSE	74623.3	-0.101166	0.263322	29995.8	27078.2	20109.3	24974.6	21279.1	25496.6	22223.2	26240.8	50.8692	44.9493	33.9484	40.8451	35.6711	41.7681	36.7914	43.3478	1.16329e+06	1.18284e+06	503651	786001	523169	731571	612952	908699	18	16	14	16	15	15	14	16
Acss2	Q9QXG4	ACSA_MOUSE	78862	-0.0212667	0.187131	72943.5	70646.3	65900.3	67258.4	64976.2	68214.7	71593.8	67914.2	123.703	117.271	111.253	109.999	108.922	111.748	118.526	112.189	2.98956e+06	3.26129e+06	1.74427e+06	2.23699e+06	1688246	2068451	2.08683e+06	2.4854e+06	20	20	21	19	20	20	19	20
Acta1	P68134	ACTS_MOUSE	42051	-0.124545	8.06531e-06	227635	247907	681270	423245	380674	440999	274136	353566	386.041	411.521	1150.12	692.204	638.141	722.438	453.842	584.065	4974728	6102364	9615118	7506181	5.27405e+06	7.1304e+06	4260768	6.89947e+06	1	1	1	1	1	1	1	1
Acta2	P62737	ACTA_MOUSE	42008.9	-0.0797332	0.204374	2.8117e+07	3.13904e+07	4.19275e+07	3.34265e+07	2.99568e+07	3.37581e+07	3.22716e+07	3.16237e+07	47683	52107.4	70781.9	54667.9	50218	55302	53426.8	52240	613852352	771918144	591152640	592219520	414621184	545280000	501079968	616486144	8	8	8	8	7	8	7	8
Actb	P60710	ACTB_MOUSE	41736.7	-0.0199338	0.253849	2.395e+08	2.5321e+08	2.46488e+08	2.58824e+08	2.42725e+08	2.50886e+08	2.37858e+08	2.52858e+08	406163	420323	416120	423298	406890	410998	393783	417702	5194904064	6186307072	3452813568	4555894784	3337693952	4026198016	3669288704	4897375744	45	46	44	43	42	45	41	46
Actbl2	Q8BFZ3	ACTBL_MOUSE	42004.2	0.0560996	0.34837	8.54224e+06	1.00831e+07	9.58248e+06	9.96846e+06	1.01837e+07	1.06434e+07	9.59445e+06	9.26851e+06	14486.6	16737.8	16177.1	16303.1	17071.3	17435.9	15884	15310.9	186473712	247925088	135091936	176591888	140932480	171898960	148955840	180663696	8	9	8	8	9	9	9	8
Actg1	P63260	ACTG_MOUSE	41792.8	0.128576	0.388713	3.17201e+06	3.4352e+06	4.0435e+06	4.15795e+06	4.69755e+06	3.95345e+06	4.23255e+06	3.3055e+06	5379.34	5702.36	6826.23	6800.19	7874.7	6476.48	7007.14	5460.44	68895296	84040080	56717692	73287824	64682492	63529788	65380628	64107364	2	2	2	2	2	2	2	2
Actl6a	Q9Z2N8	ACL6A_MOUSE	47448	-0.0140702	0.0687112	146412	148200	129981	154744	133518	147559	148200	144438	248.296	246.009	219.434	253.078	223.822	241.729	245.35	238.601	3.61033e+06	4.11622e+06	2.06993e+06	3.09657e+06	2.08723e+06	2.69204e+06	2.59902e+06	3.18029e+06	17	17	17	17	17	17	17	17
Actn1	Q7TPR4	ACTN1_MOUSE	103068	-0.0963286	1.44915	1.62475e+06	1.66249e+06	1.77653e+06	1.60427e+06	1.59417e+06	1.56478e+06	1.55327e+06	1.52513e+06	2755.38	2759.7	2999.13	2623.73	2672.38	2563.41	2571.49	2519.39	87029336	100303816	61454972	69735360	54134668	62012584	59172152	72945760	71	71	68	71	67	70	70	71
Actn4	P57780	ACTN4_MOUSE	104977	-0.0765775	2.04481	1.03053e+06	1.01452e+06	1.05602e+06	1.07783e+06	984162	993595	1.00057e+06	984544	1747.65	1684.08	1782.77	1762.75	1649.79	1627.69	1656.48	1626.39	56222328	62342804	37207160	47719312	34038856	40105460	38822752	47962080	51	50	50	50	46	50	48	52
Actr10	Q9QZB7	ARP10_MOUSE	46207.9	-0.159634	0.861489	107516	106974	125558	101589	92231.9	98112	92800.1	112232	182.334	177.575	211.966	166.145	154.612	160.726	153.634	185.398	2.58192e+06	2893523	1.94723e+06	1.97976e+06	1.40414e+06	1.74316e+06	1584929	2.40658e+06	22	21	21	22	19	21	19	20
Actr1a	P61164	ACTZ_MOUSE	42613.7	-0.0240088	0.126152	689133	680553	789332	753926	652110	750812	747558	714389	1168.68	1129.7	1332.55	1233.02	1093.16	1229.97	1237.61	1180.12	15261807	16976334	11289331	13549666	9155546	12302134	11774421	14127098	20	20	21	20	20	20	19	20
Actr1b	Q8R5C5	ACTY_MOUSE	42281.3	-0.0475614	0.26159	72312.7	68251.2	83545.8	70686.4	74128.1	69612.9	72610.9	68884.1	122.633	113.296	141.042	115.605	124.264	114.039	120.21	113.791	1.58897e+06	1.68924e+06	1.18558e+06	1.26048e+06	1.03263e+06	1.13172e+06	1.13474e+06	1.35156e+06	6	6	6	6	6	6	6	6
Actr2	P61161	ARP2_MOUSE	44760.8	-0.00253663	0.0157542	3.63089e+06	4.00112e+06	3.44579e+06	3.94612e+06	3.4507e+06	3.81053e+06	3.56484e+06	4.17146e+06	6157.54	6641.77	5817.17	6453.75	5784.56	6242.35	5901.72	6890.94	84462488	104836184	51766060	74493528	50888420	65581620	58976976	86647104	21	21	20	20	19	20	20	21
Actr3	Q99JY9	ARP3_MOUSE	47357.2	0.0254472	0.198345	4.52027e+06	4.7166e+06	4.62203e+06	5.03058e+06	4.46737e+06	4.99992e+06	4.78451e+06	4.97383e+06	7665.83	7829.46	7802.9	8227.34	7488.84	8190.79	7920.93	8216.39	111250912	130751640	73464472	100473944	69702912	91043360	83746760	109306216	26	26	26	26	22	26	25	25
Actr3b	Q641P0	ARP3B_MOUSE	47579.7	-0.513506	3.17406	900485	836742	975111	815693	672405	559843	629359	609841	1527.11	1388.97	1646.18	1334.04	1127.18	917.127	1041.93	1007.41	22266478	23304792	15571640	16368099	10540624	10242072	11067901	13465009	8	7	8	8	7	8	8	7
Actr8	Q8R2S9	ARP8_MOUSE	70545.7	-0.00280259	0.0138771	282.186	202.835		247.82	195.841	242.381		293.197	0.478553	0.336701		0.405302	0.328296	0.397065		0.48434	10345.7	8376.16	NaN	7373.23	4551.84	6574.59	NaN	9598.4	1	1	0	1	1	1	0	1
Acvrl1	Q61288	ACVL1_MOUSE	56518.9	0.265463	0.374262	1245.49		896.845		997.955	1446.55		1418.19	2.11219		1.51405		1.67292	2.36972		2.34274	36583.6	NaN	17012.6	NaN	18583.1	31436.1	NaN	37195.9	1	0	1	0	1	1	0	1
Acy1	Q99JW2	ACY1_MOUSE	45781	-0.44731	2.06396	6479.9	6964.83	7669.6	5583.37	4465.83	5502.91	4757.96	4853.65	10.9891	11.5615	12.9478	9.13142	7.48627	9.01478	7.87697	8.01786	154172	186650	117846	107803	67359.9	96867.2	80510.1	103115	7	7	6	7	5	5	5	5
Acyp1	P56376	ACYP1_MOUSE	11240.7	0.0579732	0.614062	176168	166983	171805	161637	180617	173634	184835	165249	298.76	277.188	290.041	264.351	302.776	284.444	306.001	272.979	1.02914e+06	1.09875e+06	648171	766273	668907	750461	767934	861990	7	7	7	7	7	7	7	7
Acyp2	P56375	ACYP2_MOUSE	11877.6	0.211753	0.669366	2297.21	2522.24	2003.71	2551.27	2439.7	3003.79	3184.68	2228.31	3.89579	4.18687	3.38265	4.17252	4.08978	4.92076	5.27235	3.681	14180.2	17536.7	7987.7	12780.1	9547.27	13718.2	13981	12282.1	1	1	1	1	1	1	1	1
Ada	P03958	ADA_MOUSE	39991.6	0.175883	0.448217	33260.7	39191.7	28290.1	41010.4	30581.5	44939.4	42817.8	41793.2	56.406	65.0573	47.7592	67.0711	51.2651	73.6191	70.8864	69.0392	691279	917477	379719	691693	402941	691029	632904	775609	12	12	11	12	11	12	11	12
Adam10	O35598	ADA10_MOUSE	83968.1	0.160251	0.581602	53039.9	53004.1	37879.7	60892	56073.7	58043.8	58155.6	56604.6	89.9491	87.9857	63.9484	99.5868	93.9988	95.0865	96.2788	93.5066	2.31457e+06	2.60529e+06	1.06753e+06	2.15638e+06	1.55127e+06	1.874e+06	1.80489e+06	2.20564e+06	20	22	18	20	19	21	21	20
Adam15	O88839;O88839-2	ADA15_MOUSE	92663.89;92663.89-2	0.0540067	0.273341	36050	40458.9	34653.3	44165.4	37397.2	40196.3	40942.2	42716.8	61.1364	67.1609	58.5016	72.2311	62.6906	65.849	67.7813	70.5649	1.73608e+06	2.19461e+06	1.07774e+06	1.72601e+06	1.14173e+06	1.43218e+06	1.40225e+06	1.83687e+06	15	15	15	15	12	13	14	14
Adam17	Q9Z0F8	ADA17_MOUSE	93056.1	-0.0877579	0.366082	61409.1	64533.9	55422.8	66188.8	48022.7	65567.1	59773.2	59581.9	104.142	107.125	93.5646	108.25	80.5025	107.411	98.9568	98.4249	2969824	3.51532e+06	1.73098e+06	2597646	1.47233e+06	2346014	2.05588e+06	2.57293e+06	29	30	32	30	27	28	28	30
Adam8	Q05910	ADAM8_MOUSE	90046.4	0.300526	1.03217	48169.7	64733.4	51196.1	73009	76128	78088.8	62795.2	75008.8	81.6898	107.456	86.429	119.404	127.617	127.924	103.96	123.909	2.25421e+06	3.41214e+06	1.54726e+06	2.77264e+06	2.25852e+06	2.70368e+06	2.08996e+06	3.13435e+06	21	21	21	22	21	22	21	21
Adam9	Q61072	ADAM9_MOUSE	92079.4	-0.0486017	0.410081	40249.1	35723.5	38706	41389.6	38983.4	38237.8	36810.8	36866.2	68.2576	59.3003	65.3434	67.6912	65.3495	62.6406	60.9417	60.9001	1926072	1.92552e+06	1.19619e+06	1607325	1.18265e+06	1.3538e+06	1.2528e+06	1.57528e+06	19	19	18	18	16	19	16	17
Adap1	E9PY16	E9PY16_MOU	43370.3	-0.0264171	0.280746	56817.5	54459.6	59359.9	55998.5	58395.9	54003.6	53509.6	56614.3	96.3555	90.4018	100.211	91.5837	97.8917	88.468	88.587	93.5226	1.28064e+06	1.38261e+06	864061	1.02428e+06	834428	900565	857766	1.13943e+06	17	16	16	16	17	16	15	16
Adap2	Q8R2V5	ADAP2_MOUSE	43989.4	-0.105835	0.190107	24622.6	25072.9	39573.3	27375.2	27014	26519.1	26262.5	28597.8	41.7568	41.6205	66.8075	44.7713	45.2848	43.4432	43.4785	47.2414	562904	645632	584264	507874	391518	448546	427001	583780	8	8	8	8	8	7	8	8
Adar	Q99MU3-2	DSRAD_MOUSE	127660	0.323619	1.88669	19259.2	15801.1	16146.6	20443.6	22622.3	21493.4	22342.1	23210.4	32.6612	26.2295	27.2587	33.4348	37.9228	35.2102	36.9881	38.3418	1.27775e+06	1.1808e+06	691823	1100682	951493	1.05502e+06	1.0542e+06	1.37501e+06	28	26	23	28	24	28	27	28
Adat2	Q6P6J0	ADAT2_MOUSE	21308.5	-0.276091	0.570707	11304.7	9643.68	8177.61	12417.9	5455.37	9764.69	9873.64	9214.26	19.1714	16.0083	13.8054	20.309	9.14507	15.9964	16.3462	15.2213	125188	120289	58484	111596	38299.2	80003.7	77763.2	91113.1	3	3	3	3	2	3	3	3
Adck1	Q9D0L4	ADCK1_MOUSE	59735.9	-0.0246868	0.0772059	14283.8	18089.6	14488.2	14113	18505.2	14252.9	13043.3	14138.7	24.2236	30.0284	24.459	23.0813	31.0212	23.3488	21.5937	23.3561	443438	632554	290476	355553	364203	327369	287985	391935	9	9	8	8	9	9	8	8
Adcy7	P51829	ADCY7_MOUSE	122708	0.024161	0.11463	21932.4	25531.7	22699.3	24001.1	26223.5	21962.7	22826.1	24742.6	37.1947	42.382	38.321	39.253	43.9595	35.979	37.7894	40.8729	1.39866e+06	1.83393e+06	934855	1.24209e+06	1.06017e+06	1.03623e+06	1.03526e+06	1.40892e+06	27	26	28	27	26	26	26	27
Add1	Q9QYC0;Q9QYC0-2	ADDA_MOUSE	80646.52;80646.52-2	-0.11687	0.769744	39947.9	36247.1	43495	37773.8	34119.8	35961.4	39810.1	35319.7	67.7467	60.1694	73.4282	61.7779	57.1965	58.9115	65.907	58.3456	1.6743e+06	1.71116e+06	1177292	1.28477e+06	906580	1.11512e+06	1186652	1.32182e+06	22	22	21	22	18	20	22	21
Add3	Q9QYB5;Q9QYB5-2	ADDG_MOUSE	78777.06;78777.06-2	-0.108282	0.596073	19647.5	22215.6	21733.1	19160.8	18225.2	17623.9	18964.5	21959.5	33.3198	36.8775	36.6898	31.3368	30.5517	28.8712	31.3965	36.2754	804379	1.02445e+06	574620	636595	473027	533827	552188	802768	13	14	13	13	11	11	11	12
Adgre1	Q61549	AGRE1_MOUSE	102130	0.0629258	0.119523	231687	241039	237607	285249	195399	299650	260681	284237	392.912	400.12	401.127	466.515	327.556	490.882	431.568	469.538	12297248	14410322	8.14464e+06	12286507	6.57491e+06	11767058	9840312	13471074	20	20	22	20	19	21	20	20
Adh5	P28474	ADHX_MOUSE	39547.7	0.000150596	0.000369821	857466	849307	889907	908025	833960	904185	879234	887692	1454.16	1409.83	1502.34	1485.04	1398	1481.22	1455.6	1466.4	17623478	19661602	11812046	15145011	10866275	13749239	12852004	16291177	20	20	21	20	20	20	20	20
Adi1	Q99JT9	MTND_MOUSE	21523.5	-0.0999742	0.387692	41915.5	32990.2	33248.7	33833.9	33715.8	34620.3	28441.2	35704.9	71.0835	54.763	56.1303	55.3342	56.5193	56.7144	47.0854	58.9817	468859	415653	240186	307126	239090	286513	226259	356623	5	5	4	5	5	5	4	5
Adissp	Q9D1K7	ADSSP_MOUSE	19476.2	-0.103476	0.509912	88252.1	103239	101878	104795	81504.3	102415	87748.8	98938.3	149.665	171.374	171.99	171.389	136.629	167.775	145.271	163.439	893269	1.17701e+06	665954	860788	522996	766953	631670	894204	5	5	7	6	5	5	5	5
Adk	P55264-2	ADK_MOUSE	38451.7	-1.17481	0.344589		4356.12	9149.06				2991.01			7.23106	15.4454				4.95173		NaN	98049.9	118073	NaN	NaN	NaN	42508.7	NaN	0	1	1	0	0	0	1	0
Adk	P55264	ADK_MOUSE	40148.8	0.191507	1.16973	287187	296162	240098	308147	301171	335960	336822	318278	487.033	491.622	405.333	503.963	504.866	550.364	557.621	525.771	5992242	6.96039e+06	3.23534e+06	5217704	3983809	5186312	4998239	5929891	19	19	19	19	17	18	18	19
Adnp	Q9Z103	ADNP_MOUSE	124308	-0.143371	0.313828	10754.1	9912.37	7081.17	10953.8	7312.69	10436.6	8658.5	8632.49	18.2376	16.4543	11.9544	17.9146	12.2586	17.0971	14.3345	14.2602	694743	721287	295435	574268	299495	498837	397820	497970	16	16	14	16	13	17	15	15
Ado	Q6PDY2	AEDO_MOUSE	28372.4	-0.0907387	1.12519	127797	123834	126285	132303	120207	117796	113011	128102	216.728	205.562	213.194	216.376	201.508	192.972	187.095	211.615	1.88439e+06	2.05669e+06	1.20256e+06	1.58312e+06	1.12367e+06	1.28507e+06	1.18512e+06	1.68663e+06	13	13	13	13	13	13	13	13
Adpgk	Q8VDL4;Q8VDL4-3	ADPGK_MOUSE	53902.46;53902.46-3	0.028671	0.100111	94125	112333	89999.4	102175	87802.4	107506	100235	111090	159.624	186.47	151.937	167.103	147.187	176.115	165.942	183.513	2.63674e+06	3.54444e+06	1628198	2.32275e+06	1.5593e+06	2.22813e+06	1.99697e+06	2.77877e+06	17	17	16	17	15	17	17	17
Adprh	P54923	ADPRH_MOUSE	40068.3	0.0907068	0.825723	244761	259348	224351	260060	249798	265641	270344	266883	415.085	430.511	378.748	425.319	418.747	435.169	447.564	440.871	5096785	6.08296e+06	3.01708e+06	4.39465e+06	3.29764e+06	4.09256e+06	4.00371e+06	4.96239e+06	15	16	16	16	16	17	16	17
Adprs	Q8CG72	ADPRS_MOUSE	39414.2	-0.0391733	0.12356	41884.4	54753.2	47989.5	50867	39328.9	52218.3	46821.5	51888.6	71.0308	90.8891	81.0157	83.1912	65.9287	85.5432	77.5147	85.7161	857943	1263266	634831	845549	510715	791362	682092	949059	10	10	8	9	9	9	9	9
Adrm1	Q9JKV1	ADRM1_MOUSE	42060.1	0.0379198	0.122679	172755	142498	181904	156276	195595	166974	156829	151438	292.971	236.544	307.09	255.583	327.884	273.535	259.635	250.164	3.77619e+06	3.50843e+06	2.56787e+06	2772119	2.71045e+06	2.70035e+06	2438040	2.95579e+06	10	10	10	10	10	10	10	10
Adsl	P54822	PUR8_MOUSE	54866.2	0.0416672	0.460014	194628	209196	203631	218553	203310	215451	213170	218282	330.065	347.261	343.769	357.437	340.818	352.948	352.91	360.586	5549614	6718788	3.7498e+06	5.05723e+06	3.67517e+06	4545195	4.3229e+06	5557651	27	26	27	27	24	27	25	26
Adss1	P28650	PURA1_MOUSE	50254.4	-0.0540994	0.686481	425202	424360	454973	446146	426416	397730	436203	425899	721.09	704.428	768.083	729.658	714.82	651.555	722.15	703.554	11105104	12483633	7.67394e+06	9455883	7060277	7.68532e+06	8.10229e+06	9932299	26	27	25	27	26	27	26	27
Adss2	P46664	PURA2_MOUSE	50021	0.0801245	2.22475	398465	401609	396513	387838	416560	407153	428918	422280	675.748	666.662	669.392	634.297	698.298	666.993	710.09	697.574	10358495	11759492	6656857	8181891	6.86506e+06	7.83088e+06	7929981	9802148	20	19	21	20	20	20	19	20
Aebp1	Q640N1;Q640N1-2	AEBP1_MOUSE	128364.8;128364.8-2	0.462817	0.55316	6946.6	7404.55	2239.07	6905.34	11750.8	8031.23	5868.17	6732.07	11.7806	12.2914	3.77999	11.2934	19.6984	13.1566	9.71497	11.1209	463416	556387	96465.6	373836	496967	396394	278415	401017	11	12	8	11	12	12	9	10
Afdn	Q9QZQ1-2	AFAD_MOUSE	204553	-0.215992	0.307494	31661.1	27043.2	53663.8	30204.2	32110.7	28727.7	31250.6	30659.1	53.6933	44.8912	90.595	49.3979	53.8287	47.0613	51.7365	50.6465	3.36577e+06	3238146	3684217	2.60569e+06	2.16406e+06	2.25947e+06	2.3627e+06	2.91027e+06	48	46	43	46	44	43	46	44
Afg1l	Q3V384	AFG1L_MOUSE	54313.2	-0.695601	3.2629	9350.48	8146.26	9671.81	8402.41	6378.03	5164.91	4829.79	5590.64	15.8573	13.5226	16.3279	13.7419	10.6918	8.46108	7.99589	9.23531	263933	258998	176308	192468	114132	107862	96956.8	140908	7	7	7	7	5	6	5	6
Afg2a	Q3UMC0	AFG2A_MOUSE	97255.8	0.012109	0.0916339	9594.15	9833.63	9484.86	9722.75	9153.88	9417.42	10311.8	10077.9	16.2705	16.3236	16.0123	15.9012	15.3451	15.4275	17.0716	16.648	484926	559837	309603	398800	293315	352166	370676	454837	14	13	15	14	12	12	13	13
Afg2b	A0A7N9VSG0	AFG2B_MOUSE	80742.2	-0.236544	0.712305	1995.07	1758.6	1384.64	1595.02	1116.83	1437.57	1577.71	1582.99	3.38339	2.91924	2.33754	2.6086	1.87218	2.355	2.61195	2.61498	83716.6	83119	37522.8	54314.6	29709.8	44630.1	47083.8	59312.5	6	6	6	6	4	5	6	6
Afg3l1	Q920A7	AFG31_MOUSE	87046.7	-0.169323	0.99774	9576.26	11503.4	8932.84	10421.5	8613.66	8723.89	9216.87	9401.89	16.2402	19.0954	15.0804	17.044	14.4395	14.2914	15.2589	15.5312	433213	586154	260976	382588	247032	291986	296538	379783	10	10	10	10	9	9	9	10
Afg3l2	Q8JZQ2	AFG32_MOUSE	89518.8	-0.198024	0.929672	37273	42292.3	50420.8	42975.8	35025.2	38746.7	35586.9	41419.5	63.2103	70.2042	85.1202	70.2855	58.7144	63.4743	58.9154	68.4219	1.73405e+06	2.21619e+06	1.51489e+06	1.62251e+06	1.03302e+06	1.33367e+06	1.17747e+06	1720630	23	24	26	22	20	21	20	23
Afm	O89020;O89020-3	AFAM_MOUSE	69379.08;69379.08-3	0.281998	0.00572184	2315.99	1061.02		1378.22	4515.16	966.827	924.727	1302.33	3.92763	1.76127		2.25404	7.56896	1.58384	1.53092	2.15135	83506.2	43090.8	NaN	40327.3	103209	25791.5	23713	41929.3	1	1	0	1	1	1	1	1
Aftph	Q80WT5;Q80WT5-2	AFTIN_MOUSE	101130.56;101130.56-2	-0.647986	0.506205	36103.4	40046.4	120376	42219.2	32962.2	42060.8	34746.6	42590.7	61.227	66.4762	203.219	69.0481	55.256	68.9034	57.5243	70.3567	1.89751e+06	2.37071e+06	4.08585e+06	1800707	1.09828e+06	1.63553e+06	1298792	1.99878e+06	20	22	19	21	17	19	17	20
Aga	Q64191	ASPG_MOUSE	37022	-0.127014	0.601511	87294.1	76465.2	94625.9	72788.8	76367.6	72031	73573.6	81292	148.04	126.931	159.747	119.044	128.018	118	121.804	134.288	1.67957e+06	1.65713e+06	1.17579e+06	1.13651e+06	931501	1.02537e+06	1.00676e+06	1.39661e+06	7	7	8	7	7	7	7	7
Agap1	Q8BXK8	AGAP1_MOUSE	94411.1	-2.90653	1.09844	317.271	571.291	50.961	838.685	62.3508		62.3472	53.1667	0.538053	0.948331	0.0860322	1.37164	0.104521		0.103218	0.0878274	15567.1	31572.8	1614.8052978515625	33394.3	1939.4520263671875	NaN	2175.63	2329.33	2	2	1	2	1	0	1	1
Agap3	Q8VHH5	AGAP3_MOUSE	97965.2	-0.0158649	0.0858235	22725.2	20549.7	22902.9	22248.6	18335.4	22770.1	22473.2	23880.6	38.5392	34.1121	38.6646	36.3869	30.7365	37.3017	37.2053	39.4489	1.157e+06	1.17845e+06	753046	919232	591803	857704	813734	1.08564e+06	15	15	14	15	12	15	14	14
Agfg1	Q8K2K6;Q8K2K6-1;Q8K2K6-3	AGFG1_MOUSE	58042.84;58042.84-1;58042.84-3	0.13868	0.953659	77444.3	86047.5	76660.3	90507.5	82638.5	95064	94519	91800.6	131.336	142.837	129.418	148.022	138.531	155.732	156.48	151.648	2336100	2.92361e+06	1.49341e+06	2.21556e+06	1.58032e+06	2.12161e+06	2.02774e+06	2472650	11	11	11	11	10	11	10	11
Agfg2	Q80WC7;Q80WC7-2	AGFG2_MOUSE	48968.03;48968.03-2	0.194236	0.401787	67988.9	46737.4	31939.9	54585.4	59362.3	51843.6	69780.4	49269.2	115.301	77.583	53.9207	89.2726	99.5117	84.9295	115.524	81.389	1.73023e+06	1.33971e+06	524934	1.1273e+06	957717	976130	1.26296e+06	1.11958e+06	12	11	11	11	12	12	10	10
Agk	Q9ESW4	AGK_MOUSE	46976	-0.124759	0.447845	84715.3	98703.9	99242.5	100741	71924.3	97135	78813.7	103768	143.667	163.846	167.541	164.759	120.57	159.125	130.479	171.417	2.0682e+06	2.71421e+06	1.56471e+06	1.99588e+06	1.11318e+06	1.75449e+06	1.36843e+06	2.26208e+06	16	17	18	16	15	16	16	16
Agl	F8VPN4	F8VPN4_MOU	174287	-0.109634	0.730392	43214.3	40984.8	41209	37301.9	40810.6	34801.9	35224.9	39966	73.2861	68.0339	69.569	61.0059	68.4127	57.0119	58.3161	66.0208	3.91423e+06	4181393	2.41055e+06	2741865	2.34343e+06	2.33221e+06	2269133	3232396	52	49	52	50	44	48	47	52
Ago1	Q8CJG1	AGO1_MOUSE	97214.3	-0.108087	0.923481	20341.6	24004.3	21357.7	22238.1	19257.8	20535.4	21238.9	20561.8	34.4968	39.8466	36.056	36.3696	32.2828	33.6407	35.1617	33.9665	1.0277e+06	1.366e+06	696857	911754	616810	767595	763144	927596	15	15	15	16	13	14	15	15
Ago2	Q8CJG0	AGO2_MOUSE	97304.2	-0.0385512	0.267186	36139.2	39765.7	35978.5	37046.1	34104.1	37903.8	33919.6	39075.2	61.2876	66.0102	60.7388	60.5876	57.1702	62.0934	56.1551	64.5492	1.82752e+06	2.26502e+06	1.17499e+06	1.52028e+06	1.09333e+06	1.41812e+06	1.21991e+06	1.76441e+06	26	26	25	24	23	25	24	25
Agpat1	O35083	PLCA_MOUSE	31709.3	-0.148664	0.219281	18197.2	24359.7	27720.7	34964.4	24219.8	27095.9	22182.4	21439.1	30.8601	40.4366	46.798	57.1831	40.6007	44.3881	36.7238	35.4159	299877	452159	295019	467588	253030	330362	259980	315473	4	4	4	4	4	4	4	4
Agpat2	Q8K3K7	PLCB_MOUSE	31010.6	-0.391098	1.11119	25419.2	23499	17303.9	20497.1	21646.1	15187	15526	13768.5	43.1078	39.0078	29.2123	33.5223	36.2864	24.8791	25.7038	22.7445	409661	426570	180099	268073	221159	181085	177956	198136	5	5	5	5	5	4	4	4
Agpat3	Q9D517	PLCC_MOUSE	43295.8	-0.0873699	0.532214	33151.1	37233	31647.7	36161.1	33150.7	32094.5	29576.2	35250.9	56.2202	61.8059	53.4275	59.1403	55.5719	52.5768	48.9644	58.2319	745929	943640	459883	660296	472882	534290	473296	708248	10	10	9	9	10	9	9	10
Agpat4	Q8K4X7	PLCD_MOUSE	43810.4	0.14913	0.755329	56426.9	62502	48885.4	62870.1	57843.7	67303.1	67676.6	62982.6	95.6931	103.752	82.5282	102.822	96.966	110.255	112.041	104.043	1.28475e+06	1.60289e+06	718812	1.16164e+06	834925	1.13374e+06	1.09587e+06	1.28046e+06	14	13	13	13	13	14	13	13
Agpat5	Q9D1E8	PLCE_MOUSE	42202.3	0.115173	0.421272	30833.5	35354.6	24867.3	36061	30779.4	35986.5	35479.1	35435.3	52.2898	58.6879	41.9808	58.9766	51.597	58.9526	58.7369	58.5365	676258	873403	352227	641837	427968	583950	553418	693970	12	12	9	12	10	12	10	12
Agps	Q8C0I1	ADAS_MOUSE	71683.5	0.032059	0.469526	143523	147781	158153	153670	154612	155723	154504	151840	243.397	245.313	266.993	251.322	259.184	255.102	255.787	250.828	5.34679e+06	6201125	3.805e+06	4645770	3.65155e+06	4292108	4.09359e+06	5.05095e+06	30	29	29	30	27	30	29	30
Agtpbp1	Q641K1;Q641K1-2	CBPC1_MOUSE	137196.92;137196.92-2	-0.530792	0.753911	527.686	386.649	671.882	323.906	191.23	367.307	310.293	453.31	0.89489	0.641829	1.13427	0.529737	0.320567	0.601716	0.513701	0.748834	37624.7	31052.3	30938.3	18741.9	8643.99	19376.4	15734.8	28860.8	4	3	4	3	2	3	3	4
Agtrap	Q9WVK0	ATRAP_MOUSE	17525.2	0.035616	0.187595	28836.7	26554.4	33658.9	33130.8	29503.5	31507.6	32283	31940.5	48.9035	44.0797	56.8228	54.1843	49.458	51.6153	53.4456	52.7633	262641	272416	197980	244876	170353	212314	209114	259761	1	1	1	1	1	1	1	1
Ahctf1	Q8CJF7	ELYS_MOUSE	247646	-0.187443	0.722551	4968	4297.43	5691.23	5078.01	3821.17	4690.48	3982.7	5099.31	8.42511	7.13365	9.60791	8.30492	6.4056	7.68388	6.59351	8.42368	639391	622978	473038	530366	311775	446631	364548	586019	22	20	21	22	17	20	19	23
Ahcy	P50247	SAHH_MOUSE	47688.2	0.219477	1.27121	1.07975e+06	1.20037e+06	977489	1.26298e+06	1.42578e+06	1.22708e+06	1.31274e+06	1.29777e+06	1831.12	1992.59	1650.19	2065.57	2390.1	2010.19	2173.3	2143.81	26760064	33508726	15645199	25401420	22401526	22500086	23138506	28719418	30	29	29	29	29	28	28	29
Ahcyl1	Q80SW1	SAHH2_MOUSE	58951.4	-0.0763948	0.375078	107355	104507	84078.4	96617.5	94651.4	90224	91554.5	95882.2	182.061	173.48	141.941	158.015	158.668	147.804	151.572	158.39	3.28904e+06	3.6064e+06	1.66356e+06	2.40215e+06	1.83838e+06	2.04511e+06	1.99489e+06	2.62301e+06	13	13	12	13	12	12	12	12
Ahcyl2	Q68FL4	SAHH3_MOUSE	66899.4	0.00761695	0.0570045	269886	268624	238105	277694	256542	277032	255533	270782	457.693	445.91	401.968	454.159	430.052	453.83	423.043	447.312	9383285	10519589	5.34625e+06	7834984	5654497	7126106	6318487	8406410	28	29	29	28	25	28	26	29
Ahnak	Q6UIL4	Q6UIL4_MOU	NaN	-0.255773	0.35506	55353.7	60155	106226	84899.6	57561.5	43351.7	91693.9	64211.2	93.873	99.856	179.331	138.85	96.4928	71.0182	151.803	106.072	1.97801e+06	2.42122e+06	2.45144e+06	2.46198e+06	1.30399e+06	1.14613e+06	2.33032e+06	2.04884e+06	1	1	1	1	1	1	1	1
Ahnak	Q8CEX7	Q8CEX7_MOU	18831.9	0.225298	0.428933	13277.9	20841.6	15407.7	28144.9	17298.6	21970.6	24588.1	26942.7	22.5176	34.5967	26.0112	46.03	28.9984	35.992	40.7065	44.5074	129950	229751	97384.4	223534	107329	159087	171145	235452	1	1	1	1	1	1	1	1
Ahnak	Q8R2L7	Q8R2L7_M	18729.6	0.153427	0.492809	14974.1	16805.7	11912.6	18285.2	14775.3	18686.5	17470.8	17999.4	25.3942	27.8971	20.1109	29.9048	24.7685	30.612	28.9236	29.7336	145754	184254	74884.9	144437	91175.4	134572	120945	156442	2	2	2	2	2	2	2	2
Ahnak	E9Q616	E9Q616_MOU	604253	0.080068	0.635113	2.7032e+06	2.57447e+06	2.32631e+06	2.70635e+06	2.6105e+06	2.62939e+06	2.87852e+06	2.7803e+06	4584.29	4273.56	3927.26	4426.15	4376.1	4307.43	4765.49	4592.85	848886208	910622720	471785184	689688768	519704640	610905088	642883840	779611776	386	386	393	388	351	384	358	388
Ahnak2	A0A7N9VR94	A0A7N9VR94	368474	0.00270292	0.0159669	209176	194562	203158	196839	190708	197597	214071	202866	354.737	322.968	342.97	321.923	319.692	323.701	354.403	335.12	40056532	41965916	25124640	30589218	23152048	27995444	29154828	34688472	74	72	77	71	63	73	64	73
Ahsa1	Q8BK64	AHSA1_MOUSE	38117.1	0.1142	1.19977	1.69946e+06	1.68633e+06	1.76841e+06	1.73269e+06	1.72682e+06	1.97988e+06	1.94794e+06	1.79956e+06	2882.08	2799.26	2985.43	2833.75	2894.75	3243.4	3224.88	2972.74	33665532	37626504	22623662	27854184	21686124	29017336	27443500	31831354	25	25	26	25	24	25	23	25
Ahsa2	Q8N9S3;Q8N9S3-2;Q8N9S3-3	AHSA2_MOUSE	37648.16;37648.16-2;37648.16-3	0.105704	0.184818	1241.18	818.238	1456.38	760.565	1549.57	922.259	1066.64	1062.98	2.10489	1.35826	2.45865	1.24388	2.59761	1.51083	1.76585	1.75597	24284.7	18032.5	18402.5	12076.2	19220.6	13350.5	14842.4	18571.1	1	1	1	1	1	1	1	1
Ahsg	P29699	FETUA_MOUSE	37325.6	-0.827085	1.18738	1.10326e+06	657861	603977	874707	368087	349291	260687	848108	1871	1092.04	1019.63	1430.55	617.04	572.204	431.576	1401.01	21401228	14373871	7566345	13769557	4526591	5012964	3.59642e+06	14690157	1	1	1	1	1	1	1	1
Aida	Q8C4Q6	AIDA_MOUSE	34888	-0.146937	0.271446	49800.4	41350.2	65535.2	39176.6	53034.5	42904.7	39613.8	41343.3	84.4553	68.6404	110.636	64.072	88.904	70.2858	65.5821	68.296	902947	844474	767379	576439	609605	575547	510820	669345	9	9	9	9	9	9	8	9
Aif1	O70200	AIF1_MOUSE	16910.5	0.119256	0.328197	152069	146298	147184	148414	162685	196890	126263	159311	257.89	242.852	248.475	242.726	272.716	322.542	209.032	263.171	1.33645e+06	1.4482e+06	835364	1.05848e+06	906399	1.28021e+06	789183	1.25018e+06	6	6	7	6	6	6	6	6
Aifm1	Q9Z0X1	AIFM1_MOUSE	66765.5	0.0106055	0.0875302	193882	206909	198672	202611	188615	205642	202268	211467	328.8	343.464	335.397	331.364	316.184	336.879	334.862	349.328	6.72733e+06	8.08655e+06	4.45192e+06	5705134	4148991	5.27913e+06	4991424	6551841	27	27	27	26	26	27	26	27
Aifm2	Q8BUE4	FSP1_MOUSE	40634.9	0.210767	1.39896	52569	50556.2	50982.9	53898.8	55291.8	61139.9	68958.8	55336.6	89.1506	83.9222	86.0692	88.1496	92.6881	100.158	114.164	91.412	1.11015e+06	1.20256e+06	695317	923694	740242	955264	1035699	1.04347e+06	12	11	11	11	10	12	12	11
Aim2	Q91VJ1	AIM2_MOUSE	40155.1	-0.0515049	0.112526	17856.2	13784	16671.7	12487.6	17299	14206.8	13069.7	14091.9	30.282	22.8812	28.1451	20.423	28.999	23.2733	21.6373	23.2787	372635	324004	224688	211480	228863	219349	193977	262590	6	6	8	7	6	6	6	7
Aimp1	P31230	AIMP1_MOUSE	33997.2	0.0667942	0.206388	385428	437015	402548	425366	350822	442863	492771	442106	653.638	725.436	679.579	695.672	588.099	725.491	815.801	730.326	6.80989e+06	8697060	4.59325e+06	6.09898e+06	3.92956e+06	5789118	6.19205e+06	6.9749e+06	20	20	18	20	19	20	20	20
Aimp2	Q8R010	AIMP2_MOUSE	35377.6	-0.102613	0.747701	219836	215781	257825	221410	211698	209620	205890	224835	372.814	358.191	435.259	362.109	354.878	343.396	340.858	371.41	4041844	4.46862e+06	3.06134e+06	3.30351e+06	2.46751e+06	2851416	2.6922e+06	3.69113e+06	12	12	12	12	10	11	10	12
Aip	O08915	AIP_MOUSE	37604.9	0.0227957	0.346765	148817	139098	139254	145012	149027	146936	142110	143220	252.375	230.9	235.088	237.162	249.821	240.708	235.269	236.589	2.90837e+06	3.06196e+06	1.75757e+06	2299847	1.8464e+06	2.12458e+06	1.97522e+06	2499292	15	15	14	15	14	15	15	15
Ak2	Q9WTP6;Q9WTP6-2	KAD2_MOUSE	26468.7;26468.7-2	0.0596743	0.362762	755033	796967	800646	815117	929058	769951	776421	826109	1280.44	1322.95	1351.65	1333.1	1557.42	1261.32	1285.39	1364.67	10386083	12348253	7.11266e+06	9099189	8.10195e+06	7.83602e+06	7.59582e+06	10147017	16	15	16	15	15	15	15	15
Ak3	Q9WTP7	KAD3_MOUSE	25426.3	-0.147159	1.36844	262278	271445	298768	271236	232445	249434	247922	266894	444.791	450.592	504.379	443.597	389.658	408.618	410.444	440.889	3.46576e+06	4.04014e+06	2.54962e+06	2.90858e+06	1.94723e+06	2.43859e+06	2.32993e+06	3149130	17	17	15	17	16	17	16	17
Ak4	Q9WUR9	KAD4_MOUSE	25061.7	0.229563	0.314577	451.815	1304.63	851.153	821.116		1053.32	772.516	1189.24	0.766223	2.16565	1.43691	1.34291		1.72553	1.27893	1.96453	5884.7	19139.4	7159.41	8678.91	NaN	10150.1	7155.88	13830.8	1	1	1	1	0	1	1	1
Akap1	O08715;O08715-2;O08715-3;O08715-4;O08715-5;O08715-6	AKAP1_MOUSE	92194.71;92194.71-2;92194.71-3;92194.71-4;92194.71-5;92194.71-6	0.189348	0.520674	868.419	975.768	686.8	1282.99	999.447	1169.67	1020.18	1159.58	1.47273	1.61975	1.15945	2.09829	1.67542	1.91614	1.68895	1.91554	41609.1	52660.5	21251.8	49886.1	30358.5	41463.8	34764	49610.6	2	2	1	2	2	2	2	2
Akap10	O88845	AKA10_MOUSE	73632	-0.00888467	0.0558649	50352.6	50170.9	55146.4	54491.5	45436.5	51775	55873.9	55785.7	85.3918	83.2826	93.0979	89.1191	76.1672	84.817	92.5014	92.1538	1.92682e+06	2162471	1.36283e+06	1.69218e+06	1.10226e+06	1.46584e+06	1.52062e+06	1.90615e+06	25	22	24	25	21	25	25	25
Akap11	E9Q777	E9Q777_MOU	208761	-1.9194	0.741685	1068.44	913.055	8015.22	869.214	774.457	685.954	658.672	753.488	1.81194	1.51565	13.5313	1.42157	1.29826	1.12372	1.09046	1.24471	115918	111578	561596	76529.1	53267.4	55061.1	50823.4	72995.2	8	8	9	7	7	8	7	7
Akap13	E9Q394;E9Q394-2	AKP13_MOUSE	303975.57;303975.57-2	-0.0496561	0.195971	3310.63	3344.74	3667.26	3295.78	3111.03	4134.26	2721.68	3190.67	5.61442	5.55219	6.19105	5.39013	5.21516	6.77269	4.50584	5.27074	523001	595159	374144	422519	311571	483210	305788	450079	20	18	20	18	18	23	17	19
Akap8	Q9DBR0	AKAP8_MOUSE	76293.9	-0.129689	0.464076	30695.5	30580.8	25561	29043.6	20414.3	28593.3	27491.8	29419.1	52.0558	50.7635	43.152	47.4998	34.2213	46.8411	45.5137	48.5981	1.21708e+06	1.36575e+06	654526	934523	513142	838791	775244	1.04157e+06	15	15	13	13	13	13	13	14
Akap8l	Q9R0L7	AKP8L_MOUSE	71453.7	0.265224	0.705338	9433.35	8960.52	5496.52	8493.14	9761.36	10677.8	10330.6	8149.44	15.9978	14.8743	9.27921	13.8903	16.3634	17.4923	17.1027	13.4623	350303	374792	131817	255943	229800	293365	272832	270222	10	10	8	9	7	10	10	8
Akap9	Q70FJ1;Q70FJ1-2;Q70FJ1-3	AKAP9_MOUSE	NaN;NaN-2;NaN-3	-0.420197	0.882686	91516.9	121278	129442	106542	53219.2	70388	103441	108334	155.201	201.318	218.523	174.246	89.2137	115.309	171.251	178.96	180591	269559	164958	170613	66576.8	102763	145171	190886	14	15	13	13	9	11	12	14
Akr1a1	Q9JII6	AK1A1_MO	36586.9	-0.0194347	0.150485	5.79771e+06	6.05873e+06	6.49102e+06	5.86003e+06	5.64269e+06	6.19903e+06	5.8909e+06	6.15095e+06	9832.2	10057.4	10958.1	9583.88	9459.09	10155.2	9752.61	10160.9	110239072	129759696	79707192	90422360	68018288	87206592	79662272	104432696	26	26	27	26	24	26	24	26
Akr1b1	P45376	ALDR_MOUSE	35732.2	0.0248071	0.184721	2.38256e+06	2.51171e+06	2.21019e+06	2.54187e+06	2.30344e+06	2.5291e+06	2.48773e+06	2.49336e+06	4040.52	4169.38	3731.23	4157.14	3861.35	4143.14	4118.52	4118.85	44244208	52536600	26506246	38305720	27117534	34747688	32855460	41344152	25	25	25	25	25	25	25	25
Akr1b10	G5E895;Q8BIV6	G5E895_MOU;Q8BIV6_MOU	35848.25;35848.3	0.225893	1.49306	341852	397538	355073	355194	397245	465946	385796	446388	579.738	659.905	599.433	580.907	665.919	763.306	638.699	737.4	6.36882e+06	8342171	4272129	5370112	4.69181e+06	6422487	5.11176e+06	7425896	15	15	16	16	13	15	15	15
Akr1b8	P45377	ALD2_MOUSE	36120.5	-0.0270748	0.170311	287710	319083	296342	279315	285378	305521	304001	265567	487.921	529.671	500.284	456.811	478.391	500.5	503.285	438.696	5.40085e+06	6746679	3.59258e+06	4254992	3396155	4243213	4.05858e+06	4.45139e+06	11	12	12	12	11	12	10	11
Akr1c13	Q8VC28	AK1CD_MOUSE	37057.8	0.0184747	0.0505577	284033	313369	338347	266955	257880	299226	318053	343047	481.685	520.186	571.197	436.596	432.296	490.187	526.548	566.687	5.47018e+06	6.7978e+06	4.20824e+06	4.17222e+06	3.14855e+06	4263617	4.35635e+06	5899306	23	23	24	22	20	21	23	22
Akr1e2	Q9DCT1	AKCL2_MOUSE	34460.7	-0.0756311	0.131421	71169.7	62360.9	94881.8	60286.9	52563.8	77103	79973.8	64314	120.695	103.518	160.179	98.5972	88.115	126.309	132.4	106.242	1.2746e+06	1.25797e+06	1.0974e+06	876189	596795	1.02163e+06	1.01863e+06	1.02849e+06	10	9	12	8	8	8	8	9
Akr7a2	Q8CG76	ARK72_MOUSE	40612.1	-0.0786765	0.432958	113049	116447	131665	120273	98517	119013	118955	119398	191.718	193.299	222.277	196.703	165.148	194.966	196.934	197.236	2.38604e+06	2.76831e+06	1.79468e+06	2060034	1.3182e+06	1.85845e+06	1785593	2.25019e+06	13	12	13	13	12	13	13	13
Akt1	P31750	AKT1_MOUSE	55707.3	0.0278689	0.118384	77816.9	85848	64568.8	85048.3	74553.7	85213.6	75458.4	84166.9	131.968	142.506	109.005	139.094	124.978	139.596	124.924	139.037	2252889	2799463	1207242	1.99815e+06	1.36834e+06	1.82525e+06	1.55369e+06	2.17582e+06	25	26	23	26	24	26	25	24
Akt1s1	Q9D1F4	AKTS1_MOUSE	27483.4	0.00941959	0.0889142	32131.8	35508.3	33473.3	34303	32706.8	34504.5	33580.6	35511.5	54.4916	58.9431	56.5096	56.1013	54.8279	56.5248	55.5939	58.6624	458943	571259	308765	397605	296158	364624	341117	452906	5	5	4	5	4	5	4	5
Akt2	Q60823	AKT2_MOUSE	55741.7	-0.0271216	0.121502	23299.5	21821	24527.2	21321.4	26429.9	21494.6	22194	19156.3	39.513	36.2223	41.4067	34.8705	44.3056	35.2121	36.7431	31.6448	674963	712011	458867	501241	485389	460690	457259	495520	9	9	9	9	6	8	7	8
Akt3	Q9WUA6;Q9WUA6-2	AKT3_MOUSE	55714.41;55714.41-2	-0.933589	0.747454		2508.64	3106.5				1469.92			4.16429	5.24438				2.4335		NaN	81816	58089.5	NaN	NaN	NaN	30269.5	NaN	0	2	3	0	0	0	1	0
Aktip	Q64362	AKTIP_MOUSE	32941.8	0.219398	0.374268	7698.67	11794.6	4187.66	12836.7	9035.15	9491.13	11221.6	12767.7	13.056	19.5788	7.0696	20.9939	15.146	15.5482	18.5777	21.0913	131800	227438	46299.7	178341	98061.1	120217	136630	195177	4	4	2	5	4	5	4	4
Alad	P10518	HEM2_MOUSE	36023.5	-0.0102479	0.0465274	77037.4	83724.8	71927.4	84299.3	73040.4	74694.9	82551.7	84458.2	130.646	138.981	121.428	137.869	122.441	122.364	136.667	139.519	1.44225e+06	1.76552e+06	869640	1280739	866888	1.03461e+06	1.09915e+06	1.41188e+06	12	12	14	12	12	13	12	13
Alb	P07724	ALBU_MOUSE	68692.5	0.552752	0.378384	2.00533e+06	1.15286e+06	1.25276e+06	1.88368e+06	4.67269e+06	1.40306e+06	1.54191e+06	1.61584e+06	3400.8	1913.73	2114.91	3080.7	7833.03	2298.47	2552.68	2669.24	71589432	46357396	28882668	54571612	105752312	37058224	39148244	51508044	4	4	4	4	5	4	5	4
Alcam	Q61490	CD166_MOUSE	65092.1	0.0616799	0.50808	448332	417817	376611	416974	414392	428774	449726	439340	760.316	693.568	635.794	681.946	694.664	702.41	744.538	725.757	15166369	15920150	8.22774e+06	11446879	8886978	10731390	10819851	13270821	30	29	27	29	28	29	28	28
Aldh16a1	Q571I9	A16A1_MO	84755.8	-0.051278	0.472163	118333	111440	102149	111958	110746	107734	105248	104652	200.677	184.988	172.447	183.103	185.648	176.488	174.242	172.877	5.21227e+06	5528947	2.90577e+06	4.00196e+06	3.0925e+06	3510916	3.29707e+06	4.11608e+06	19	20	19	21	18	20	19	20
Aldh18a1	Q9Z110;Q9Z110-2	P5CS_MOUSE	87266.29;87266.29-2	-0.048627	0.113724	61874.6	80792.1	59950.8	79164.3	72105	66013.2	66176.4	68148	104.932	134.113	101.209	129.471	120.873	108.142	109.557	112.575	2.80616e+06	4.12713e+06	1.7559e+06	2.91358e+06	2.07313e+06	2.21502e+06	2134491	2.75974e+06	33	34	33	33	29	33	31	33
Aldh1b1	Q9CZS1	AL1B1_MO	57552.9	0.130786	0.461186	23067.9	24572.8	18497.4	25720.8	21659.4	25965.4	24720.6	28230.1	39.1204	40.7904	31.2273	42.0655	36.3086	42.5362	40.9259	46.6341	689968	827856	357304	624313	410702	574596	525862	753960	12	13	9	13	10	12	12	13
Aldh1l1	Q8R0Y6	AL1L1_MO	98709.2	0.0257676	0.334887	141874	139308	148576	135340	138781	144518	147137	144846	240.6	231.249	250.826	221.344	232.645	236.747	243.591	239.275	7278003	8049458	4.92227e+06	5634231	4.51337e+06	5485020	5.36816e+06	6634875	51	52	51	51	50	51	50	51
Aldh2	P47738	ALDH2_MOUSE	56537.5	-0.126285	1.2192	4.32524e+06	4.62378e+06	5.04459e+06	4.66363e+06	4.25167e+06	4.1211e+06	4.19415e+06	4.5266e+06	7335.07	7675.38	8516.26	7627.22	7127.26	6751.13	6943.57	7477.61	127086648	153026400	95724216	111201736	79197280	89588080	87644800	118762008	35	37	35	35	32	35	35	35
Aldh3a2	P47740	AL3A2_MO	53970.8	0.0681271	0.397902	181529	174786	171497	181533	210178	186258	178610	168598	307.851	290.14	289.521	296.891	352.331	305.125	295.695	278.512	5.09164e+06	5.522e+06	3.10652e+06	4.13203e+06	3.73732e+06	3865215	3.56295e+06	4222599	20	20	21	21	18	20	19	19
Aldh3b1	Q80VQ0	AL3B1_MO	52292.2	0.0477383	0.686296	217618	225815	214201	224030	214889	230732	233909	231795	369.053	374.848	361.613	366.394	360.228	377.982	387.245	382.908	5.91403e+06	6912285	3.75938e+06	4940750	3.70224e+06	4639211	4.52094e+06	5624820	23	23	24	23	20	23	23	23
Aldh4a1	Q8CHT0	AL4A1_MO	61840.6	0.125114	0.601715	48351.8	54869.3	41821.1	57791	54917	56621.2	53001.4	56669	81.9988	91.0818	70.6022	94.5152	92.0597	92.7559	87.7458	93.613	1.55396e+06	1.98625e+06	868016	1507245	1.11891e+06	1.34633e+06	1.21145e+06	1626251	15	15	15	15	14	15	13	15
Aldh6a1	Q9EQ20	MMSA_MOUSE	57915.6	-0.186492	1.45994	71633.3	79215.6	76905.2	75010.5	58508.5	69139.8	67265.9	71137.1	121.481	131.496	129.831	122.677	98.0804	113.264	111.361	117.513	2.15608e+06	2.68558e+06	1.49489e+06	1.83218e+06	1.11642e+06	1.53966e+06	1.43991e+06	1911879	19	19	17	20	13	19	19	18
Aldh7a1	Q9DBF1-2	AL7A1_MO	55644.7	-0.238961	1.19852	36553.5	37408.5	40446.5	37351.2	25935.9	35536.3	32128.6	34993.7	61.9902	62.0973	68.2817	61.0867	43.4775	58.2151	53.19	57.8069	1.05707e+06	1.2185e+06	755377	876554	475487	760319	660784	903611	14	14	14	14	10	14	13	14
Aldh9a1	Q9JLJ2	AL9A1_MO	53514.7	-0.0612509	1.12224	1.6872e+06	1.67583e+06	1.67082e+06	1.63271e+06	1.51306e+06	1.64907e+06	1.61918e+06	1.60813e+06	2861.28	2781.84	2820.67	2670.23	2536.41	2701.48	2680.61	2656.51	46923724	52497024	30009656	36849472	26677382	33932224	32026740	39935792	35	33	34	35	33	35	34	33
Aldoa	P05064	ALDOA_MOUSE	39355.9	0.00594171	0.0433934	1.78597e+07	1.93041e+07	1.81211e+07	1.99341e+07	1.76489e+07	1.94729e+07	1.89432e+07	1.94645e+07	30287.9	32044.4	30591.9	32601.5	29585.7	31900.2	31361.1	32153.8	365290560	444726144	239360576	330869568	228845392	294672704	275554912	355484704	41	41	41	41	41	41	41	41
Aldoc	P05063	ALDOC_MOUSE	39394.9	-0.0658422	0.773718	878892	883528	824846	801089	800670	812262	842915	781345	1490.49	1466.64	1392.5	1310.15	1342.2	1330.64	1395.48	1290.72	17994034	20374752	10906152	13309770	10392188	12303691	12273498	14284044	24	24	23	24	23	23	23	23
Alg1	Q921Q3;Q921Q3-2	ALG1_MOUSE	54417.43;54417.43-2	0.0735563	0.768645	20173	18475.9	17566.1	19075.6	20292.9	19451.9	19078.4	20405.7	34.211	30.6695	29.655	31.1976	34.0179	31.8657	31.585	33.7087	570509	588538	320827	437791	363828	407004	383729	515298	8	8	8	8	8	8	8	8
Alg10b	Q3UGP8	AG10B_MOUSE	55464.9	-0.0708435	0.228285	2159.31	2757.47	2330.77	2629.49	2095.12	2467.85	2035.56	2805.21	3.66193	4.57734	3.93479	4.30044	3.51214	4.0428	3.36995	4.63399	62242.5	89528.5	43388.6	61509.1	38286.1	52630.4	41729.9	72202.3	2	2	2	2	2	2	2	2
Alg11	Q3TZM9	ALG11_MOUSE	55270.1	-0.159509	0.629815	9238.77	11877.2	10683.7	10525.3	7697.91	9877.06	9814.34	10505.4	15.6678	19.7159	18.0361	17.2137	12.9043	16.1805	16.248	17.3542	265374	384270	198184	245343	140177	209903	200492	269446	7	7	7	7	6	7	7	7
Alg12	Q8VDB2	ALG12_MOUSE	54543.4	-0.0683248	0.175885	1649.01	1721.98	1884.07	2276.49		1715.67	1764.99	1906.72	2.79651	2.85845	3.18067	3.72312		2.81058	2.922	3.14975	46743.1	54979.7	34490.3	52367	NaN	35981.2	35581.9	48261.1	1	1	1	1	0	1	1	1
Alg14	Q9D081	ALG14_MOUSE	24428.8	0.069518	0.284757	469.947	508.556	416.148	506.936	451.696	501.829	570.71	471.224	0.796972	0.844191	0.70254	0.829076	0.757199	0.822089	0.944831	0.778427	5966.29	7272.32	3412	5222.82	3635.489501953125	4713.66	5153.03	5341.93	1	1	1	1	1	1	1	1
Alg2	Q9DBE8	ALG2_MOUSE	47404.9	-0.0992203	0.267577	63437	51808.4	66661.3	50954.6	54014.1	55342.3	42399	65629.3	107.581	86.0009	112.537	83.3345	90.5463	90.661	70.1931	108.415	1562859	1437661	1.06061e+06	1.01873e+06	843616	1.00874e+06	742890	1.44374e+06	17	15	15	15	15	16	15	16
Alg3	Q8K2A8	ALG3_MOUSE	50185.5	-0.0110934	0.0597367	7041.09	8021.53	7031.63	7546.05	6906.91	7478.29	6863.39	8164.67	11.9408	13.3156	11.8708	12.3413	11.5784	12.2508	11.3626	13.4874	183642	235650	118439	159716	114203	144305	127310	190145	4	4	4	4	3	4	4	4
Alg5	Q9DB25	ALG5_MOUSE	36790.9	-0.0366423	0.202002	173055	191770	173297	174909	151798	183177	170759	189416	293.48	318.335	292.559	286.058	254.465	300.078	282.697	312.9	3.30885e+06	4.13004e+06	2.13988e+06	2.71396e+06	1.84001e+06	2.59126e+06	2.32203e+06	3233886	13	13	12	12	12	13	13	13
Alg8	Q6P8H8	ALG8_MOUSE	59534.7	-0.0169418	0.108275	14942.5	15836.1	13687.9	15701.4	15236.2	14908	14821.7	14499.6	25.3406	26.2876	23.1079	25.6791	25.5411	24.422	24.5379	23.9522	462324	551888	273505	394237	298855	341262	326148	400583	5	5	5	5	4	5	4	5
Alg9	Q8VDI9	ALG9_MOUSE	69561	-0.0569166	0.290199	7454.48	8751.82	8319.98	8587.1	7274.21	9051.15	7782.01	7725.07	12.6419	14.5278	14.0458	14.0439	12.1941	14.8275	12.8834	12.7612	269486	356366	194244	251920	166711	242086	200079	249365	10	10	9	9	9	10	8	9
Alkbh3	Q8K1E6	ALKB3_MOUSE	33061.3	-0.0026059	0.0276129	19069.8	22769.9	16888.3	22187.5	14472.4	22119.8	22091.5	22085.7	32.34	37.7976	28.5107	36.2868	24.2607	36.2363	36.5733	36.484	327656	440670	187398	309370	157643	281191	269954	338844	7	7	7	7	5	7	6	7
Alkbh5	Q3TSG4	ALKB5_MOUSE	44411	-0.0370087	0.18745	2981.55	2676.39	2487.64	2583.81	2849.67	2665.25	2527.57	2415.17	5.05634	4.44275	4.19962	4.22574	4.77703	4.36616	4.18448	3.98968	68815.4	69578.1	37079.7	48395.2	41696.4	45512.2	41489.5	49774.6	2	2	2	2	2	2	2	2
Alkbh6	Q8K2U2	ALKB6_MOUSE	26775.8	0.0423316	0.151773	3767.38	5138.24	3964.35	5029.07		4674	4720.54	4429.47	6.38902	8.52936	6.6926	8.22487		7.65688	7.81503	7.31715	52424.7	80535.9	35626.6	56791.2	NaN	48120.7	46717.5	55038.1	1	1	1	1	0	1	1	1
Alkbh7	Q9D6Z0	ALKB7_MOUSE	24970.4	-0.996952	0.466132	2570.59	2265.25	5102.93			1659.96			4.3594	3.76027	8.61475			2.71933			33358.8	33111.1	42766.5	NaN	NaN	15937.6	NaN	NaN	2	2	2	0	0	1	0	0
Alox5	P48999	LOX5_MOUSE	77967.2	-0.0540101	0.0978592	58.2789			50.8145		31.5291	67.4453	58.6528	0.0988338			0.0831055		0.0516506	0.111658	0.09689	2361.44	NaN	NaN	1670.8997802734375	NaN	945.2005004882812	1943.6085205078125	2122.12	1	0	0	1	0	1	1	1
Alox5ap	P30355	AL5AP_MOUSE	18136.1	0.132187	0.604014	1.80619e+06	2.12525e+06	1.60234e+06	2.00535e+06	1.98253e+06	2.31139e+06	1.9177e+06	2.05092e+06	3063.08	3527.87	2705.06	3279.68	3323.4	3786.49	3174.82	3387.97	17024036	22562512	9753428	15338573	11846167	16118272	12854927	17260872	4	5	5	4	4	4	4	4
Als2	Q920R0	ALS2_MOUSE	182566	0.530389	1.12138		620.747	374.647	773.254	849.469	869.772	905.766	780.982		1.03043	0.632478	1.26463	1.424	1.42485	1.49953	1.29012	NaN	66338.8	22956.3	59537.8	51095.4	61055.6	61119.7	66165.3	0	1	1	1	1	1	1	1
Alyref	O08583	THOC4_MOUSE	26940	-0.208967	0.891786	451287	473819	608149	476534	398333	422521	429149	488779	765.328	786.529	1026.68	779.355	667.744	692.167	710.472	807.425	6318349	7.47208e+06	5498779	5.41428e+06	3.53556e+06	4376682	4.27317e+06	6.11051e+06	10	10	10	10	9	10	10	10
Amdhd2	Q8JZV7	NAGA_MOUSE	43500.6	-0.125731	2.78921	413817	424680	431579	411152	374756	381720	389834	394601	701.782	704.959	728.59	672.426	628.221	625.328	645.384	651.852	9355282	10814073	6.30107e+06	7543074	5.37104e+06	6384696	6267870	7965674	17	17	17	17	15	16	16	17
Amfr	Q9R049-2	AMFR_MOUSE	72752.8	0.0524013	0.0677733	20160.3	27062	19277.7	26547.2	16546.6	27241.3	25690.7	27010.4	34.1894	44.9223	32.5445	43.4171	27.7378	44.6264	42.5319	44.6191	762255	1.1525e+06	470721	814552	396618	762040	690828	911902	11	11	12	10	9	11	11	11
Amot	Q8VHG2;Q8VHG2-2	AMOT_MOUSE	120915.31;120915.31-2	0.359016	0.564277	9443.65	9464.43		13001.2	19368.7	13435.2	10185.6	11577.6	16.0153	15.7108		21.2631	32.4687	22.0093	16.8626	19.1253	593436	669897	NaN	663003	771608	624632	455210	649632	1	1	0	1	1	1	1	1
Ampd2	Q9DBT5;Q9DBT5-1	AMPD2_MOUSE	94696;94696-1	-0.0191898	0.0814187	47614.9	50907.4	42763.4	50573.9	40799.1	51530.1	46454.7	50540.5	80.7489	84.5052	72.193	82.7119	68.3933	84.4158	76.9075	83.4891	2.3433e+06	2.82192e+06	1.35914e+06	2.0198e+06	1.2729e+06	1.87626e+06	1.62595e+06	2.22095e+06	25	26	23	25	22	26	22	25
Ampd3	O08739	AMPD3_MOUSE	88652.3	-0.189929	1.68651	94301.2	94070.7	105727	90189.8	85309.1	88576.2	78795.7	84205.7	159.923	156.155	178.489	147.502	143.007	145.104	130.449	139.101	4344705	4881762	3.14584e+06	3.37208e+06	2491718	3019301	2.58189e+06	3464173	32	32	31	30	28	32	29	31
Amy1	P00687;P00688	AMY1_MOUSE;AM2A5_MO	57643.7;57318.29	0.476895	1.67184	533.06			588.107	778.308		782.069		0.904004			0.961828	1.30471		1.29474		15969.1	NaN	NaN	14297.4	14781.5	NaN	16662.6	NaN	1	0	0	1	1	0	1	0
Anapc1	P53995	APC1_MOUSE	215994	-0.213664	1.2543	4700.38	3728.24	4263.23	3661.79	3489.92	3518.39	3437.66	3656.5	7.97127	6.1888	7.19717	5.98874	5.8503	5.76377	5.69118	6.04027	527628	471386	309057	333569	248353	292203	274441	366501	18	17	16	18	16	16	16	18
Anapc11	Q9CPX9	APC11_MOUSE	9817.55	-0.0639172	0.136223	7627.69	7523.55	5289.19	7503.46	5805.07	6886.09	6798.71	7243.01	12.9356	12.4889	8.9292	12.2716	9.7313	11.2807	11.2555	11.9649	38917.9	43237.2	17428.2	31068.1	18776.9	25994.1	24670.3	32998.2	2	2	2	2	2	2	2	2
Anapc2	Q8BZQ7	ANC2_MOUSE	95307	0.00419599	0.033828	17860.8	17521	12296.1	16605.5	17832.4	15727.9	14090.2	16820.1	30.2898	29.0844	20.7582	27.1577	29.8933	25.7652	23.3268	27.7855	884666	977495	393323	667461	559949	576362	496347	743910	17	17	14	17	15	16	17	16
Anapc4	Q91W96	APC4_MOUSE	91707.8	-0.202473	0.481282	14792.3	14474.6	11238.1	15630.8	14756.2	15001.4	9358.36	9669.37	25.0858	24.0276	18.9721	25.5637	24.7365	24.5751	15.4931	15.9731	705008	777046	345905	604558	445856	528979	317213	411503	11	11	12	12	11	12	10	10
Anapc5	Q8BTZ4;Q8BTZ4-2	APC5_MOUSE	83097.64;83097.64-2	-0.243696	0.509041	2919.53	2912.95	2677.19	2126.59	3341.13	1749.73	1562.97	2329.33	4.95116	4.83543	4.51963	3.47797	5.60089	2.86638	2.58756	3.84787	126082	141695	74666.8	74528.7	91473.7	55906.1	48004.9	89823	9	9	6	7	7	6	7	8
Anapc7	Q9WVM3	APC7_MOUSE	63021	-0.00594177	0.0010501	5865.15	6237.51	4001.8	6568.6	5555.53	4721.66	7205.47	5097.21	9.94657	10.3541	6.75582	10.7427	9.31297	7.73495	11.9289	8.4202	192096	230106	84644.6	174586	115352	114414	167839	149069	8	7	9	8	6	5	7	7
Angel2	Q8K1C0;Q8K1C0-2;Q8K1C0-3	ANGE2_MOUSE	62412.86;62412.86-2;62412.86-3	-0.525744	1.06787	1634.32	2033.57	2197.57	1608.4	747.089	1313.81	1460.82	1669.63	2.7716	3.37569	3.70993	2.63049	1.25238	2.15226	2.41845	2.75811	53010.7	74296.2	46033.7	42336.9	15362.4	31528.7	33699	48357.4	4	4	4	4	2	3	4	4
Angptl2	Q9R045	ANGL2_MOUSE	57105.5	-0.0224998	0.00458583		584.783		816.032		716.468		662.67		0.970728		1.33459		1.17371		1.09468	NaN	19548.1	NaN	19653.3	NaN	15731.6	NaN	17560.8	0	1	0	1	0	1	0	1
Angptl3	Q9R182	ANGL3_MOUSE	52543	1.35439	1.56339			149.189		375.145	332.624		436.615			0.251861		0.628872	0.5449		0.721256	NaN	NaN	2630.945068359375	NaN	6494.23	6719.98	NaN	10645.9	0	0	1	0	1	1	0	1
Ankfy1	Q810B6	ANFY1_MOUSE	128653	0.108183	1.61385	205275	217871	208189	227775	235173	225544	231541	233750	348.121	361.66	351.464	372.518	394.23	369.482	383.324	386.138	13724837	16407753	8989477	12358725	9968255	11157023	11010091	13955289	51	51	49	50	46	50	48	50
Ankh	Q9JHZ2	ANKH_MOUSE	54298	-0.122761	0.221399	227.642	213.517	140.541	164.987	276.397	121.065	116.871		0.386053	0.354433	0.237261	0.26983	0.463336	0.198327	0.193485		6423.76	6786.53	2561.21	3778.18	4944.59	2527.57	2345.504638671875	NaN	1	1	1	1	1	1	1	0
Ankhd1	E9PUR0;E9Q1M6	E9PUR0_MOU;E9Q1M6_M	269677.12;263406.96	0.0526074	0.198901	10891.5	11525.4	8665.92	11845.7	11511.7	11526.3	9823.19	11661.6	18.4707	19.1319	14.6298	19.3732	19.2976	18.8822	16.2626	19.264	1526462	1.81942e+06	784364	1347270	1.02282e+06	1.19518e+06	979133	1.45938e+06	24	24	19	24	22	23	21	24
Ankib1	Q6ZPS6	AKIB1_MOUSE	121876	-0.12997	0.098483	2102.47	2562.66	4451.2	2254.61	2829.82	2638.77	2138.1	2784.64	3.56553	4.25396	7.51449	3.68734	4.74376	4.3228	3.53971	4.60001	133168	182827	182076	115888	113629	123657	96314.1	157490	7	8	8	7	6	8	6	8
Ankle2	Q6P1H6;Q6P1H6-3	ANKL2_MOUSE	106198.21;106198.21-3	0.278937	1.44403	14518	13020.2	12342.4	15092.4	15564.3	15927.7	19502.6	15704	24.6207	21.6132	20.8364	24.6831	26.0912	26.0925	32.2874	25.9419	801266	809406	439922	675966	544580	650383	765519	773921	20	19	19	20	18	20	19	20
Ankmy2	Q3TPE9	ANKY2_MOUSE	48774	0.221129	0.73249	7934.81	6728.93	4682.51	7040.18	7527.28	7989.12	7695.65	7545.17	13.4565	11.1699	7.905	11.514	12.6183	13.0877	12.7404	12.4641	201131	192118	76652.5	144818	120960	149826	138733	170776	4	4	3	4	4	4	4	4
Ankrd13a	Q80UP5	AN13A_MOUSE	67177.4	0.0678699	0.395992	55334.1	47083.3	44024.8	54459.1	54185	51475.4	51784.6	53133.2	93.8398	78.1572	74.3225	89.066	90.8328	84.3263	85.7313	87.7721	1.93183e+06	1.85149e+06	992612	1.54292e+06	1.19927e+06	1.32961e+06	1.28579e+06	1.65637e+06	20	20	19	20	19	20	20	20
Ankrd17	Q99NH0	ANR17_MOUSE	274213	-0.135035	0.517317	4143.75	4098.31	5032.19	5140.78	3597.33	4428.39	4633.24	4110.64	7.02728	6.80311	8.49532	8.40758	6.03036	7.25452	7.67051	6.79047	590520	657848	463131	594521	324999	466910	469589	523077	16	15	15	16	14	16	15	15
Ankrd27	Q3UMR0;Q3UMR0-2;Q3UMR0-3	ANR27_MOUSE	116809.02;116809.02-2;116809.02-3	#DIV/0!	#NUM!			219.383								0.370362						NaN	NaN	8600.79	NaN	NaN	NaN	NaN	NaN	0	0	1	0	0	0	0	0
Ankrd28	Q505D1	ANR28_MOUSE	112898	0.13076	0.295814	730.124	409.406	618.756	614.743	804.422	591.359	571.133	631.244	1.2382	0.679604	1.04458	1.00539	1.34849	0.968756	0.945532	1.04277	42838.6	27056.5	23445.7	29270.4	29921.5	25670.6	23832.4	33071.3	2	2	2	2	2	2	2	2
Ankrd33b	Q3U0L2;Q3U0L2-2	AN33B_MOUSE	53203.26;53203.26-2	0.0914935	0.438882	2199.31	2121.61	1689.49	2188.33	2117.1	2221.03	2056.01	2341.4	3.72976	3.52182	2.8522	3.57894	3.54898	3.63846	3.40381	3.86781	60810.5	66074.7	30168.5	49102.2	37110.1	45435.2	40430.5	57807.1	1	1	1	1	1	1	1	1
Ankrd40	Q5SUE8	ANR40_MOUSE	40560	0.136288	0.209509	1527.55	2223.81	1656.33	3017.14	2391.3	1533.92	2748.84	2585.45	2.59054	3.69148	2.79621	4.93443	4.00864	2.51285	4.5508	4.27097	32199.3	52799.3	22547.8	51611.1	31955.5	23922.2	41208.9	48663.4	2	2	2	2	2	1	2	2
Ankrd44	B2RXR6	ANR44_MOUSE	107385	-0.122466	1.21203	33238.7	35300.8	35512.3	33519.1	32435.5	32355.3	28567.9	33016.1	56.3687	58.5986	59.9517	54.8193	54.373	53.004	47.2952	54.5401	1.85499e+06	2.21902e+06	1.27992e+06	1.51805e+06	1.14757e+06	1335948	1.13388e+06	1.64527e+06	33	36	35	34	31	35	31	32
Ankrd46	Q8BTZ5	ANR46_MOUSE	25222.7	-0.928042	1.12338	236465	198694	313880	348701	49325.9	197242	156473	173899	401.016	329.827	529.891	570.288	82.6871	323.119	259.047	287.268	3.09964e+06	2.93364e+06	2657132	3709317	409902	1912892	1.45873e+06	2.03543e+06	3	3	3	3	3	3	3	3
Ankrd49	Q8VE42	ANR49_MOUSE	27111.1	-0.200002	0.585322	6222.38	7673.54	9706.5	7058.19	6256.2	6780.28	6211.25	7443.84	10.5524	12.7379	16.3865	11.5434	10.4875	11.1074	10.2829	12.2967	87671.3	121780	88322	80703.2	55882	70679.7	62240.2	93651.1	4	4	4	4	4	4	4	4
Ankrd52	Q8BTI7	ANR52_MOUSE	115032	-0.253645	0.513625	4560.49	4834.93	2962.85	3318.31	2577.49	3895.09	3522.56	3153.99	7.73402	8.02588	5.00187	5.42699	4.32075	6.38087	5.83172	5.21015	272635	325567	114389	160985	97685	172280	149768	168363	11	11	10	8	8	8	9	9
Anks1a	P59672-2	ANS1A_MOUSE	127104	0.0921601	0.625982	19548	20249.2	16614.3	19063.1	19840.4	20264.9	18963.6	21384.4	33.151	33.6133	28.0482	31.177	33.2593	33.1977	31.3949	35.3254	1.29126e+06	1.5066e+06	708759	1.02188e+06	830849	990381	890886	1.26131e+06	21	21	19	21	20	20	20	21
Ankzf1	Q80UU1	ANKZ1_MOUSE	82976.2	-0.234271	0.417407	5098.04	5548.93	3576.38	4977.46	2302.93	4547.82	4299.51	5172.61	8.64564	9.2111	6.03763	8.14047	3.8605	7.45018	7.118	8.54477	219842	269522	99599.3	174185	62957.6	145096	131861	199174	7	7	5	7	5	7	7	7
Anln	Q8K298	ANLN_MOUSE	122794	-0.284619	2.9551	8968.86	9336.16	9241.5	9836.01	7544.01	7507.01	8313.37	7325.1	15.2101	15.4978	15.6015	16.0865	12.6464	12.2979	13.7631	12.1005	572357	671084	380871	509384	305206	354441	377310	417405	25	23	25	24	22	22	21	22
Ano10	Q8BH79;Q8BH79-2	ANO10_MOUSE	76187.79;76187.79-2	0.00379764	0.0187765	18796.3	19139.3	15420.1	17407.4	19219.6	16474.4	16452.2	18803.5	31.8762	31.7709	26.0322	28.4692	32.2187	26.988	27.2372	31.062	744237	853581	394304	559332	482441	482607	463291	664803	11	10	8	11	10	9	10	10
Ano6	Q6P9J9	ANO6_MOUSE	106255	0.194743	0.827686	42139.5	44044.8	31775.5	46665.8	45257.5	49323.3	46121.1	47715.4	71.4634	73.1134	53.6433	76.3204	75.8672	80.8007	76.3551	78.8223	2.32698e+06	2.73953e+06	1.13319e+06	2.09122e+06	1.58436e+06	2.01512e+06	1.81132e+06	2352755	24	24	20	23	23	24	23	24
Anp32a	O35381	AN32A_MOUSE	28537.5	0.0689483	0.545333	894912	843230	760903	879807	912026	915568	878814	837844	1517.66	1399.74	1284.55	1438.89	1528.87	1499.87	1454.91	1384.06	13272422	14086233	7287940	10588984	8575076	10046322	9269544	11095531	16	15	16	15	14	16	15	16
Anp32b	Q9EST5;Q9EST5-2	AN32B_MOUSE	31078.74;31078.74-2	-0.108984	0.304144	558032	476810	660068	480664	608737	488307	462256	457979	946.353	791.495	1114.32	786.109	1020.45	799.938	765.282	756.548	9013128	8674436	6885109	6300208	6.23314e+06	5.83521e+06	5.30996e+06	6605074	7	7	7	7	5	7	6	7
Anp32e	P97822	AN32E_MOUSE	29622.5	-0.160477	1.76078	176718	175108	159755	156016	144934	152530	151728	148126	299.691	290.675	269.698	255.159	242.96	249.872	251.192	244.693	2.72054e+06	3036402	1.58831e+06	1.94913e+06	1414511	1.7373e+06	1.66124e+06	2.0362e+06	9	9	9	9	8	9	9	9
Anpep	P97449	AMPN_MOUSE	109651	0.0144005	0.231312	3.09281e+06	3.01932e+06	2.90845e+06	2.97012e+06	2.92862e+06	3.03739e+06	3.05114e+06	3.09384e+06	5245.03	5012.01	4910.04	4857.54	4909.38	4975.8	5051.28	5110.79	176246352	193800512	107037080	137352976	105801248	128059928	123657640	157427200	53	54	52	53	52	53	49	54
Antkmt	Q501J2	ANKMT_MOUSE	24739.7	-0.0195483	0.067189	3082.31	2969.5	2450.57	2923.18	3020.35	2634.29	3078.99	2538.16	5.22721	4.9293	4.13704	4.78077	5.06314	4.31545	5.09739	4.19284	39630	43004.1	20347.9	30500.1	24618.7	25058.7	28154.5	29139.4	2	2	2	2	2	2	2	2
Antxr2	Q6DFX2	ANTR2_MOUSE	53184.3	0.110147	0.474839	59026.7	72009.4	64189.6	70780.1	77565.6	71181.1	61287.3	77076.2	100.102	119.534	108.365	115.758	130.027	116.608	101.463	127.324	1.63149e+06	2.24184e+06	1.1458e+06	1.58761e+06	1.35915e+06	1.45562e+06	1.20475e+06	1.90227e+06	16	17	19	17	15	17	16	17
Anxa1	P10107	ANXA1_MOUSE	38734.3	-0.195213	1.7203	1.52848e+07	1.6241e+07	1.7388e+07	1.53621e+07	1.31459e+07	1.38121e+07	1.39883e+07	1.51951e+07	25921.1	26959.7	29354.3	25124.2	22037.1	22626.8	23158.1	25101.1	307686240	368248480	226049552	250955616	167764672	205709856	200265136	273128032	40	39	41	39	33	40	34	39
Anxa11	P97384	ANX11_MOUSE	54079.3	0.0372956	0.346876	383968	404276	398993	414538	382927	434445	419344	407006	651.162	671.089	673.579	677.962	641.918	711.702	694.239	672.343	10791444	12797969	7.24196e+06	9454652	6822785	9033707	8.38198e+06	10214105	21	21	21	21	19	21	20	21
Anxa2	P07356	ANXA2_MOUSE	38676.2	-0.108862	2.72588	1.66014e+07	1.64221e+07	1.64945e+07	1.6134e+07	1.55647e+07	1.47898e+07	1.49805e+07	1.55454e+07	28153.8	27260.4	27845.9	26386.6	26091.7	24228.5	24800.7	25679.8	333687936	371797120	214111808	263169664	198334224	219941248	214147952	279005536	40	40	39	40	37	39	37	40
Anxa3	O35639	ANXA3_MOUSE	36384.1	-0.146489	3.08075	2.00393e+06	2.01029e+06	1.98559e+06	1.92067e+06	1.74456e+06	1.85307e+06	1.77497e+06	1.78313e+06	3398.42	3337.04	3352.06	3141.18	2924.48	3035.67	2938.53	2945.59	37892040	42815640	24247074	29472254	20912760	25924054	23869720	30106594	35	35	34	35	34	35	33	35
Anxa4	P97429	ANXA4_MOUSE	35915.7	0.0325959	0.329255	5.79659e+06	5.30097e+06	6.01842e+06	5.4876e+06	5.96262e+06	5.76417e+06	5.75333e+06	5.63996e+06	9830.31	8799.5	10160.3	8974.78	9995.41	9442.78	9524.85	9316.8	108195912	111448048	72548160	83122216	70556352	79601544	76374656	94000360	34	34	32	33	31	34	31	34
Anxa5	P48036	ANXA5_MOUSE	35752.4	-0.0367561	0.530249	1.60399e+07	1.58814e+07	1.74088e+07	1.63225e+07	1.56884e+07	1.60897e+07	1.60524e+07	1.61705e+07	27201.7	26362.8	29389.4	26694.9	26299.2	26357.9	26575.3	26712.5	298030080	332373568	208897184	246117136	184798480	221184048	212123776	268285824	35	35	35	35	34	35	33	35
Anxa6	P14824	ANXA6_MOUSE	75885.3	-0.0561493	0.608898	1.85496e+06	1.72607e+06	1.89581e+06	1.70869e+06	1.74932e+06	1.73829e+06	1.65491e+06	1.76874e+06	3145.79	2865.24	3200.5	2794.51	2932.46	2847.64	2739.77	2921.82	73155400	76674064	48284872	54685448	43736060	50719924	46417052	62285768	58	58	58	58	55	58	57	58
Anxa7	Q07076	ANXA7_MOUSE	49925.3	0.0436697	0.33972	1.00617e+06	1.05468e+06	944256	1.07292e+06	972267	1.0835e+06	1.07562e+06	1.07195e+06	1706.33	1750.74	1594.09	1754.72	1629.85	1774.98	1780.73	1770.78	26106166	30822808	15822280	22591082	15992624	20799402	19848414	24834904	24	24	25	24	24	24	24	24
Aoah	O35298	AOAH_MOUSE	65155	-0.0223354	0.114777	25180.4	23716.1	25493.5	24135	20687.9	29423.1	23115.1	23785.3	42.7028	39.3681	43.0381	39.4721	34.6801	48.2005	38.2679	39.2915	852636	904529	557490	663202	444098	737117	556659	719157	14	14	14	13	13	14	12	13
Aox2	Q5SGK3	AOXB_MOUSE	147913	0.0264799	0.0294469	2793.16	2738.74		2772.07	3495.14	2720.55	2377.31	2684.04	4.73685	4.54625		4.53362	5.85906	4.45677	3.93572	4.43384	214712	237132	NaN	172926	170328	154726	129968	184232	1	1	0	1	1	1	1	1
Ap1b1	O35643	AP1B1_MO	103935	-0.0476556	0.464431	648313	624582	705982	651260	618972	650056	614039	661610	1099.46	1036.79	1191.84	1065.11	1037.61	1064.91	1016.56	1092.93	35018608	37999924	24627112	28547338	21195602	25978336	23588588	31910330	60	58	59	59	55	58	55	59
Ap1g1	P22892	AP1G1_MO	91350.5	0.213747	0.954035	244368	254312	227662	296756	325502	264957	325158	270866	414.418	422.153	384.338	485.334	545.653	434.049	538.311	447.45	11601351	13599096	6.98007e+06	11432998	9796655	9306488	10978685	11482408	35	36	34	34	34	36	32	36
Ap1g2	O88512	AP1G2_MO	87863.1	-0.0348072	0.16641	27059.2	27541	27454.3	24911.3	22513.3	24437.9	30265.7	27199	45.889	45.7175	46.3482	40.7417	37.7401	40.0338	50.106	44.9306	1.23559e+06	1.41651e+06	809609	923111	651719	825602	982884	1.10899e+06	19	19	20	17	17	18	18	18
Ap1m1	P35585	AP1M1_MO	48542.8	0.0123215	0.142915	375895	381353	374177	386827	366594	398907	373466	392308	637.472	633.037	631.685	632.642	614.537	653.484	618.286	648.063	9482988	10836385	6.09623e+06	7.91939e+06	5863055	7445549	6.70071e+06	8837315	24	24	24	24	22	24	23	24
Ap1s1	P61967	AP1S1_MO	18733	-0.126589	0.881085	104187	107436	118777	105827	93705.6	109317	92131.9	104427	176.688	178.342	200.519	173.076	157.083	179.081	152.528	172.506	1.01431e+06	1.17812e+06	746789	836088	578344	787397	637913	907795	8	8	7	8	7	7	7	7
Ap1s2	Q9DB50	AP1S2_MO	18929.1	0.716762	0.958991	217747	37916.7	60817.1	51104.8	192102	129547	138982	143492	369.272	62.9409	102.671	83.5801	322.03	212.221	230.089	237.038	2142075	420138	386379	407982	1.19805e+06	942877	972371	1260448	4	3	4	4	4	4	4	4
Ap2a1	P17426;P17426-2	AP2A1_MO	107664.08;107664.08-2	-0.0509177	0.833324	425113	400922	403480	386334	392662	394582	382320	390250	720.939	665.522	681.154	631.836	658.237	646.398	632.945	644.664	23786384	25267548	14579815	17542176	13928491	16334562	15213985	19497654	54	52	54	52	51	51	52	53
Ap2a2	P17427	AP2A2_MO	104017	-0.0360256	0.967137	368412	350968	356375	361730	342624	350189	353879	355341	624.781	582.599	601.631	591.597	574.356	573.674	585.859	586.997	19915406	21369854	12441374	15868527	11741790	14005687	13605100	17152050	36	36	35	36	35	36	36	35
Ap2b1	Q9DBG3;Q9DBG3-2	AP2B1_MO	104582.59;104582.59-2	-0.00027211	0.00648786	369150	373182	375854	392563	359744	376636	394509	379576	626.033	619.474	634.515	642.024	603.055	616.999	653.124	627.031	20063918	22846110	13192806	17314878	12395574	15145399	15249693	18421556	31	31	31	31	30	30	31	30
Ap2m1	P84091	AP2M1_MO	49654.7	-0.0648854	0.466619	768587	772894	675988	718489	686414	670611	684765	765047	1303.43	1282.99	1141.2	1175.06	1150.67	1098.59	1133.65	1263.8	19833828	22465292	11265690	15046324	11229497	12803555	12567442	17628544	27	27	26	27	26	26	25	26
Ap2s1	P62743	AP2S1_MO	17017.7	-0.053136	0.179509	302521	378983	291544	346055	284838	348540	316175	321849	513.039	629.103	492.184	565.961	477.486	570.973	523.44	531.671	2675530	3775309	1.66519e+06	2.48368e+06	1.59703e+06	2.28062e+06	1.98872e+06	2541685	7	7	7	7	7	7	7	7
Ap3b1	Q9Z1T1	AP3B1_MO	122740	-0.0109223	0.131671	265843	261880	247949	262850	246656	263642	258851	261542	450.838	434.716	418.586	429.882	413.48	431.894	428.537	432.048	16957674	18815778	10214290	13606470	9974528	12442300	11743063	14896928	51	49	52	50	46	51	45	49
Ap3d1	O54774	AP3D1_MO	135081	-0.0518723	0.338984	260547	237877	285726	247883	260198	247757	239711	247919	441.855	394.871	482.362	405.404	436.182	405.871	396.85	409.544	18290844	18809646	12953995	14121864	11580129	12868268	11968173	15540825	60	60	59	58	53	59	55	59
Ap3m1	Q9JKC8	AP3M1_MO	46936.2	-0.113015	0.806275	252765	262884	300565	253355	247292	260295	231932	249463	428.659	436.382	507.414	414.353	414.546	426.412	383.972	412.095	6.16564e+06	7.22278e+06	4.73484e+06	5.01518e+06	3.82412e+06	4697572	4.02358e+06	5433539	18	18	18	18	16	18	17	18
Ap3m2	Q8R2R9	AP3M2_MO	46916.3	-0.200079	0.318236	8573.37	11535.9	13690.6	11005.4	4020.67	12539.6	10543.1	11899.8	14.5394	19.1494	23.1125	17.9989	6.74002	20.5422	17.4545	19.6575	209040	316816	215579	217760	62149.3	226208	182826	259078	6	6	7	6	4	6	6	6
Ap3s1	Q9DCR2	AP3S1_MO	21732.1	-0.129362	1.4531	331301	356149	353248	337813	290508	330114	314583	325079	561.845	591.2	596.352	552.482	486.992	540.788	520.804	537.006	3.74177e+06	4.53071e+06	2.57656e+06	3.0962e+06	2.08005e+06	2.75845e+06	2526865	3.27837e+06	12	11	11	12	11	12	12	11
Ap4b1	Q9WV76	AP4B1_MO	82976	0.314098	0.41896	2936.76	2653.45	2491.95	3544.4	5653.03	2567.46	3278.2	2955.85	4.98038	4.40466	4.20691	5.79675	9.47642	4.20597	5.42718	4.88284	126641	128883	69398.7	124035	154542	81913.4	100539	113816	7	6	6	7	6	5	5	6
Ap4e1	Q80V94	AP4E1_MO	124845	-0.928507	0.541574	2409.66	2328.94	9447.59	2102.82	1667.42	2225.61	2183.96	2481.3	4.08649	3.86599	15.9494	3.4391	2.79516	3.64596	3.61562	4.09891	156344	170201	395870	110720	68585.2	106837	100777	143754	8	8	9	7	6	7	7	7
Ap4m1	Q9JKC7	AP4M1_MO	49509.4	0.634651	1.10337	1501.35		1720.29		2224.3			2777.5	2.5461		2.9042		3.72869			4.58822	38629.8	NaN	28585.8	NaN	36282.3	NaN	NaN	63813.2	2	0	3	0	2	0	0	3
Ap4s1	Q9WVL1	AP4S1_MO	16817.5	-0.152059	0.81652	3286.7	3847.62	3872.57	3293.91	3655.86	3049.72	3007.2	3157.44	5.57384	6.38697	6.53765	5.38708	6.12848	4.996	4.97853	5.21585	28726	37877.9	21858.4	23362.7	20256.5	19720.6	18692.6	24641.4	1	1	1	1	1	1	1	1
Ap5b1	Q3TAP4	AP5B1_MO	94678.7	0.0232984	0.216804	12576.4	12357.9	11916	11976.9	12065.4	12031.4	12156.7	13368.7	21.3281	20.5138	20.1166	19.5878	20.2258	19.7097	20.1258	22.0841	618819	684903	378653	478242	376364	437995	425414	587367	14	14	12	13	12	12	12	14
Ap5m1	Q8BJ63;Q8BJ63-2	AP5M1_MO	54336.56;54336.56-2	-0.220015	0.596104	3339.42	4492.8	5244.5	4064.1	3215.57	4018.28	3311.18	4171.33	5.66325	7.45794	8.85375	6.6467	5.3904	6.58269	5.48178	6.89072	94301.1	142903	95643.4	93133.6	57565.7	83952.2	66499.7	105180	3	3	3	3	3	3	3	3
Ap5s1	Q9D742	AP5S1_MO	18805.6	0.125255	0.444364	6233.83	6662.83	5101.54	6862.99		6513.79	7480.65	6342.65	10.5718	11.0602	8.61241	11.2242		10.6708	12.3845	10.4776	60925	73346.4	32199.4	54431.6	NaN	47100	51996.2	55351.1	1	1	1	1	0	1	1	1
Ap5z1	Q3U829	AP5Z1_MO	89406.5	-0.24785	0.584932	10338.3	10397.9	16659	10433.7	9867.67	10428.8	9427.95	10554.7	17.5325	17.2602	28.1237	17.064	16.5416	17.0844	15.6083	17.4355	480366	544184	499893	393421	290668	358513	311553	437908	13	13	14	13	12	13	12	12
Apaf1	O88879	APAF_MOUSE	141003	0.0440555	0.262707	35720.1	39045.4	33388	38791.4	36236.2	39950.1	35444.7	39870.4	60.5769	64.8145	56.3655	63.4421	60.7444	65.4456	58.68	65.8629	2.61754e+06	3.22278e+06	1.58007e+06	2.30682e+06	1.68339e+06	2165934	1.84724e+06	2.60884e+06	39	39	38	40	34	38	33	38
Apba1	B2RUJ5;B2RUJ5-2;B2RUJ5-3	APBA1_MOUSE	92909.04;92909.04-2;92909.04-3	0.696824	0.367475	51.9824	22.3947		12.0522	27.9756	26.3875		85.7328	0.0881557	0.0371747		0.0197109	0.0468968	0.0432276		0.141624	2509.962646484375	1217.9661865234375	NaN	472.2520446777344	856.351	942.6610107421875	NaN	3696.35	1	1	0	1	1	1	0	1
Apbb1ip	Q8R5A3	AB1IP_MOUSE	74319.3	-0.0795093	1.02215	319823	321860	325942	345783	292416	323868	313668	313029	542.381	534.281	550.253	565.516	490.191	530.556	519.29	517.1	12352786	14002359	8.13018e+06	10838141	7160068	9254853	8616230	10795793	20	20	19	20	18	20	18	20
Apbb2	Q9DBR4;Q9DBR4-2;Q9DBR4-3	APBB2_MOUSE	83200.59;83200.59-2;83200.59-3	0.0138958	0.000630155	7739.1	14893.2	6546	9117.16	15986.4	7747.59	6907.02	8025.08	13.1246	24.7224	11.0509	14.9108	26.7987	12.692	11.4348	13.2568	334634	725348	182794	319916	438219	247852	212404	309845	10	11	9	10	9	10	7	8
Apeh	Q8R146;Q8R146-2	ACPH_MOUSE	81580.86;81580.86-2	-0.0492806	0.322842	149071	163090	167061	169501	141060	164348	158221	163308	252.806	270.726	282.033	277.212	236.466	269.233	261.941	269.772	6320256	7.78838e+06	4574286	5.83189e+06	3.79146e+06	5155288	4.77087e+06	6182498	27	27	27	27	26	27	25	26
Apex1	P28352	APEX1_MOUSE	35490.4	-0.0110351	0.0494105	345146	385647	388681	414611	347019	401591	390604	383181	585.325	640.166	656.169	678.081	581.724	657.88	646.659	632.986	6366003	8011868	4.6298e+06	6205853	4.05769e+06	5480177	5123806	6.31078e+06	16	17	17	17	16	16	16	17
Aph1a	Q8BVF7;Q8BVF7-2	APH1A_MOUSE	28985.99;28985.99-2	0.1268	0.371493	23895.4	19210	13582.3	22621.6	21692.8	22662	20561.2	21679.3	40.5236	31.8882	22.9296	36.9968	36.3646	37.1245	34.0399	35.8126	359961	325948	132136	276542	207166	252572	220284	291610	2	2	2	2	2	2	2	2
Api5	O35841	API5_MOUSE	56785.2	-0.0552639	0.602994	237615	226161	257149	239075	228341	232245	238624	224711	402.965	375.422	434.118	390.999	382.778	380.461	395.051	371.206	7.01232e+06	7.51769e+06	4900933	5725571	4272009	5.07086e+06	5.00834e+06	5.92144e+06	23	23	24	24	22	24	21	22
Apip	Q9WVQ5	MTNB_MOUSE	26949.1	0.00275022	0.0356526	126872	117037	121449	121330	123489	118559	120535	125034	215.159	194.279	205.03	198.431	207.011	194.222	199.55	206.546	1.7769e+06	1.84629e+06	1.09849e+06	1.37899e+06	1.09645e+06	1.22851e+06	1.20061e+06	1.56365e+06	12	12	13	12	12	12	12	12
Aplp2	Q06335;Q06335-2	APLP2_MOUSE	80467.16;80467.16-2	-0.406032	0.661917	2180.08	3291.84	2180.19	2614.53	1016.36	1944.93	1672.67	3114.25	3.69715	5.46439	3.68059	4.27597	1.70376	3.18615	2.76916	5.14451	91168.6	155057	58880.6	88728.3	26945	60175.7	49747.7	116290	3	3	2	3	1	3	2	3
Apmap	Q9D7N9	APMAP_MOUSE	46434.3	0.047035	0.294894	147904	156592	145171	155915	151929	143658	173297	156767	250.827	259.94	245.077	254.994	254.685	235.338	286.9	258.967	3.56921e+06	4256390	2.26244e+06	3053354	2.32431e+06	2.56489e+06	2.97424e+06	3.37801e+06	17	16	17	17	15	16	16	15
Apoa1	Q00623	APOA1_MOUSE	30615.5	0.520266	0.684466	643770	761352	342394	947855	1.4214e+06	954500	656689	833162	1091.75	1263.83	578.028	1550.19	2382.76	1563.65	1087.17	1376.32	10242959	13644546	3.51824e+06	12238653	14337456	11236137	7.43098e+06	11836938	3	3	3	3	3	3	2	3
Apob	E9Q414	APOB_MOUSE	509432	0.536633	0.912072	12176.3	10572.2	6607.75	11518.2	21930.5	11455.8	12214.4	13691	20.6494	17.5496	11.1552	18.8377	36.7631	18.7668	20.2214	22.6165	3.22369e+06	3152704	1.12979e+06	2.4747e+06	3.68086e+06	2.24394e+06	2.29987e+06	3.2366e+06	6	7	5	7	8	8	6	8
Apobec1	P51908	ABEC1_MOUSE	27521.7	0.266541	1.54962	45183.9	53788.3	45872.7	54202.9	60362.5	66848.3	56703.9	55524	76.6264	89.2875	77.4421	88.647	101.188	109.51	93.8755	91.7214	646267	866553	423729	629140	547338	707400	576810	709126	7	7	7	7	7	7	7	7
Apobec3	Q99J72;Q99J72-4	ABEC3_MOUSE	52213.43;52213.43-4	0.223213	0.546244	28605.2	27609.8	15311.8	23156.7	31079	27029	24183.6	28235.3	48.511	45.8317	25.8493	37.872	52.0992	44.2786	40.0368	46.6426	776213	843876	268328	509928	534643	542641	466711	684137	11	12	7	10	11	11	9	11
Apobr	Q8VBT6	APOBR_MOUSE	102705	0.0149873	0.0972235	244808	268524	226735	272126	242215	261001	265217	254329	415.164	445.744	382.773	445.053	406.035	427.568	439.077	420.133	13066825	16143843	7815707	11787221	8.19607e+06	10307027	10067878	12121499	47	47	47	47	41	48	46	48
Apoe	P08226	APOE_MOUSE	35866.6	0.104428	0.248824	214415	190449	146290	284023	229315	222696	186299	259562	363.621	316.141	246.967	464.51	384.411	364.818	308.425	428.777	3.99667e+06	3.99854e+06	1.76102e+06	4296288	2709793	3.07116e+06	2.46971e+06	4.32015e+06	17	15	16	16	15	16	16	17
Apoh	Q01339	APOH_MOUSE	38618.8	0.508044	0.582743	8548.87	5349.08		5248.91	14141.3	8043.17	5761.19	8359.94	14.4978	8.87937		8.58442	23.7056	13.1762	9.53786	13.81	171578	120924	NaN	85490.7	179929	119433	82234.8	149820	1	1	0	1	1	1	1	1
Apom	Q9Z1R3	APOM_MOUSE	21273.3	-0.0503462	0.0743883	8506.56			11517.7		10438.5	6325.15	12242.6	14.4261			18.8368		17.1002	10.4715	20.2238	94046.3	NaN	NaN	103336	NaN	85383.3	49733.7	120858	2	0	0	2	0	2	2	2
Apoo	Q9DCZ4;Q9DCZ4-2;Q9DCZ4-3	MIC26_MOUSE	22603.98;22603.98-2;22603.98-3	0.0869956	0.621828	76391.8	87066.4	79146.8	89446.2	82136.4	94092.3	88794.7	87666.8	129.551	144.528	133.615	146.286	137.689	154.141	147.003	144.819	897398	1.15204e+06	600450	852701	611694	817784	741851	919578	4	4	5	4	3	4	4	4
Apool	Q78IK4	MIC27_MOUSE	29260.7	-0.0130883	0.0816403	130383	144728	128951	144207	129418	139682	136487	137730	221.114	240.245	217.694	235.846	216.949	228.824	225.959	227.52	1.98271e+06	2.47896e+06	1.26639e+06	1.7796e+06	1.24765e+06	1.57153e+06	1.47612e+06	1.87018e+06	15	15	14	15	15	15	15	15
App	P12023	A4_MOUSE	86722.1	0.255242	0.845437	13580.3	15632.1	9690.11	15237.7	16438.9	15243.1	15498	17438.2	23.0305	25.9489	16.3588	24.9207	27.5573	24.971	25.6575	28.8066	612057	793557	282044	557312	469697	508279	496765	701777	12	12	12	11	11	11	11	12
Appl1	Q8K3H0	DP13A_MOUSE	79328.1	-0.0833217	0.720494	84269.1	85981.3	81063.5	87660	73000.7	85199.8	77498.3	84252.5	142.91	142.727	136.851	143.365	122.374	139.573	128.301	139.179	3.47415e+06	3992669	2.1583e+06	2.93278e+06	1.90795e+06	2.59875e+06	2272293	3101546	28	25	26	28	25	27	25	26
Appl2	Q8K3G9	DP13B_MOUSE	73853.7	0.00633911	0.0572259	99149.6	99836.2	88869.9	99297.8	100044	99426.3	93867	95521.4	168.146	165.726	150.03	162.398	167.708	162.879	155.4	157.794	3.80554e+06	4.31611e+06	2.20285e+06	3.09287e+06	2434308	2823404	2.5623e+06	3.27372e+06	29	30	30	30	29	30	29	29
Aprt	P08030	APT_MOUSE	19723.9	-0.0623051	0.435842	2.13345e+06	2.1477e+06	2.07896e+06	2.17557e+06	1.85309e+06	1.98894e+06	2.31462e+06	2.01824e+06	3618.06	3565.13	3509.69	3558.06	3106.42	3258.25	3831.94	3333.97	21868962	24796978	13762498	18097376	12042134	15083904	16874020	18472836	13	15	14	14	13	14	15	14
Aqr	Q8CFQ3	AQR_MOUSE	170294	0.0427549	0.128818	16350.3	12648.2	14041.2	11610.2	16466.2	13931.7	12399.2	13496.6	27.7281	20.9957	23.7043	18.988	27.603	22.8227	20.5273	22.2954	1.44703e+06	1260839	802531	833848	923860	912227	780434	1.06658e+06	23	21	21	21	18	20	19	20
Araf	P04627	ARAF_MOUSE	67581.5	-0.0508908	0.249262	26622.6	28160.7	27452.8	23885.8	26357.4	24412.1	22978.6	28695.7	45.1486	46.7461	46.3458	39.0645	44.1841	39.9915	38.0419	47.4031	935042	1.11405e+06	622693	680798	586874	634354	573979	899937	13	13	13	11	10	10	11	13
Arap1	Q4LDD4;Q4LDD4-2	ARAP1_MOUSE	162275.81;162275.81-2	0.0303836	0.0752398	143049	127004	164400	122630	173706	132492	134057	128686	242.594	210.825	277.54	200.558	291.191	217.047	221.936	212.58	12064048	12064384	8953962	8392709	9287147	8.26692e+06	8040593	9690684	59	57	53	57	55	57	49	57
Arap3	Q8R5G7;Q8R5G7-2	ARAP3_MOUSE	169741.32;169741.32-2	-0.230445	0.970587	7537.44	10446.1	10270.4	9256.52	8003.02	8048.55	7384.25	8536.97	12.7826	17.3402	17.3384	15.1387	13.4158	13.185	12.2249	14.1024	664912	1.03794e+06	585102	662652	447564	525297	463275	672450	18	21	19	21	16	19	16	19
Arcn1	Q5XJY5	COPD_MOUSE	57229.4	-0.0184202	0.45701	536981	520401	534180	513516	522462	524349	509609	521951	910.654	863.855	901.8	839.837	875.826	858.981	843.677	862.224	15970979	17433718	10260423	12394328	9851166	11538239	10779570	13861722	40	40	40	39	37	40	37	40
Arel1	Q8CHG5	AREL1_MOUSE	94198.7	-0.37557	0.593391	129.885	158.421	165.357	117.943	60.5204	164.54	62.3877	153.145	0.220269	0.262975	0.279154	0.192891	0.101453	0.269548	0.103285	0.252984	6358.54	8735.52	5227.88	4685.61	1878.281494140625	5959.6	2172.15	6694.47	1	1	1	1	1	1	1	1
Arf1	P84078	ARF1_MOUSE	20696.8	0.0287191	0.120309	6.05553e+06	7.69355e+06	6.71576e+06	7.33186e+06	6.69379e+06	7.20382e+06	6.58399e+06	7.87397e+06	10269.4	12771.1	11337.5	11991	11221.1	11801.2	10900	13007.2	65134036	93209752	46650500	63998032	45644512	57327772	50365912	75624840	14	13	14	13	12	13	11	13
Arf2	Q8BSL7	ARF2_MOUSE	20745.8	0.517439	1.78445	22836.5	26852.7	23448.8	29807.9	39791.1	33972.2	29601.7	43993.1	38.7278	44.5749	39.5862	48.7499	66.7036	55.6527	49.0066	72.6732	246214	326100	163271	260803	271976	270990	226982	423529	2	2	2	2	2	2	2	2
Arf4	P61750	ARF4_MOUSE	20396.6	-0.135043	0.553832	285187	303304	389795	300365	275705	302068	289142	297479	483.643	503.479	658.051	491.236	462.176	494.843	478.686	491.414	3.02302e+06	3.62134e+06	2.66842e+06	2.58379e+06	1.85275e+06	2368986	2.17979e+06	2.81568e+06	4	4	5	4	3	4	4	4
Arf5	P84084	ARF5_MOUSE	20529.7	-0.0717068	1.12701	484099	474420	494015	474134	452663	487595	444837	448152	820.972	787.527	833.995	775.429	758.82	798.771	736.443	740.313	5164984	5.70134e+06	3403932	4.10518e+06	3061757	3.84894e+06	3.37541e+06	4269479	8	8	8	8	7	8	8	8
Arf6	P62331	ARF6_MOUSE	20082.2	-0.0322088	0.317568	1.03976e+06	1.13075e+06	1.14492e+06	1.09054e+06	1.01707e+06	1.11932e+06	1.08235e+06	1.08995e+06	1763.3	1877.03	1932.85	1783.54	1704.96	1833.65	1791.88	1800.52	10851651	13292623	7.71691e+06	9236389	6.7294e+06	8642981	8033868	10157461	7	7	8	7	7	7	6	7
Arfgap1	Q9EPJ9	ARFG1_MOUSE	45288.2	-0.0720277	0.404807	63930.4	53371.1	52222.3	57741	57439	54310.3	53383.5	51064.2	108.418	88.595	88.1615	94.4334	96.2876	88.9703	88.3783	84.3542	1.50469e+06	1.41489e+06	793780	1.10286e+06	857050	945730	893588	1.07317e+06	14	14	12	12	11	13	12	13
Arfgap2	Q99K28;Q99K28-2	ARFG2_MOUSE	56598.34;56598.34-2	0.000711638	0.00557831	125420	129088	118697	130368	118639	129382	130012	125789	212.696	214.284	200.385	213.213	198.88	211.952	215.24	207.794	3.68912e+06	4.27684e+06	2.25478e+06	3.1119e+06	2212306	2.81564e+06	2.71977e+06	3.30381e+06	25	25	25	25	24	25	25	25
Arfgap3	Q9D8S3	ARFG3_MOUSE	57455.8	0.1232	0.510727	35900	33887.5	26217.5	36528.9	33040.2	37188.5	35959.3	38160.9	60.882	56.2524	44.2603	59.7417	55.3868	60.9217	59.5319	63.0389	1.07197e+06	1.13974e+06	505573	885157	625447	821567	763642	1017468	19	19	18	19	17	19	19	19
Arfgef1	G3X9K3	BIG1_MOUSE	208500	-0.11978	0.970071	31467.9	31515.3	35284.7	30229.3	28120.1	31137.6	28133.9	30868	53.3657	52.3147	59.5675	49.4391	47.139	51.0092	46.5766	50.9916	3.40979e+06	3.84645e+06	2.46917e+06	2.65818e+06	1.93169e+06	2.49627e+06	2168103	2.98664e+06	50	53	51	52	43	52	48	50
Arfgef2	A2A5R2	BIG2_MOUSE	202240	0.00719716	0.0407532	27844.6	26101.5	23820.4	27482.2	26669.2	27456.1	24162.8	27487.1	47.221	43.3279	40.2135	44.9463	44.7067	44.9782	40.0023	45.4066	2.92658e+06	3.09004e+06	1.61687e+06	2.34406e+06	1.77701e+06	2.13503e+06	1.80617e+06	2.57966e+06	51	48	47	50	45	49	47	47
Arfgef3	Q3UGY8	BIG3_MOUSE	240091	0.325117	0.324153	153.085	249.441		91.1093	213.219	199.054			0.259613	0.414066		0.149006	0.357428	0.326087			19101.2	35057	NaN	9225.47	16866.1	18375.8	NaN	NaN	3	2	0	2	2	4	0	0
Arfip1	G5E8V9	ARFP1_MOUSE	41518	-0.01062	0.0155357	148359	167355	198631	171618	157317	177775	173794	172048	251.599	277.806	335.329	280.675	263.718	291.228	287.722	284.21	3.20114e+06	4.06733e+06	2.76786e+06	3.00503e+06	2.15192e+06	2837959	2666954	3.31478e+06	17	17	19	18	17	19	18	18
Arfip1	G5E8V9-2	ARFP1_MOUSE	38416.5	0.1465	1.52697	1818.6	1626.13	1641.87	1554.79	1812.88	1838.29	1913.84	1786.22	3.08411	2.69935	2.7718	2.5428	3.03901	3.01146	3.16843	2.9507	36308.4	36568.4	21169.7	25190.6	22945.6	27153.8	27174.8	31843.5	1	1	1	1	1	1	1	1
Arfip2	Q8K221	ARFP2_MOUSE	37772.6	-0.244832	0.392189	11936.4	15563.4	8409.88	14019.9	10115.3	7817.39	8877.37	15326.2	20.2427	25.8348	14.1975	22.9291	16.9567	12.8063	14.6968	25.3177	234317	344122	106617	223343	125884	113537	123939	268645	6	6	7	6	5	4	6	6
Arfrp1	Q8BXL7	ARFRP_MOUSE	22659.1	-0.0979281	0.205585	9315.43	10305.1	13677.8	12378.8	13739.9	8516.1	13834.4	6589.1	15.7978	17.1062	23.0908	20.2451	23.0328	13.951	22.9034	10.8847	109698	136687	104020	118296	102574	74196.4	115864	69284.6	4	4	6	4	4	4	4	3
Arg2	O08691	ARGI2_MOUSE	38878.4	1.45306	0.332683	3721.32				14622.8	5754.25			6.3109				24.5128	9.42653			75189.7	NaN	NaN	NaN	187306	86019.5	NaN	NaN	1	0	0	0	1	1	0	0
Arglu1	Q3UL36;Q3UL36-2	ARGL1_MOUSE	32887;32887-2	0.156633	0.297131	7524		8056.87	5692.8		7194.87	8614.05		12.7598		13.6016	9.31039		11.7865	14.2609		128596	NaN	88930.2	78958.8	NaN	90980.2	104707	NaN	1	0	1	1	0	1	1	0
Arhgap1	Q5FWK3	RHG01_MOUSE	50410.7	-0.0870926	1.01406	348714	370175	353765	355322	309363	342510	352857	339592	591.377	614.483	597.224	581.117	518.599	561.095	584.168	560.98	9135783	10923510	5.98544e+06	7.55431e+06	5.13813e+06	6.6389e+06	6.57456e+06	7944160	21	21	21	21	21	22	21	21
Arhgap10	Q6Y5D8;Q6Y5D8-3	RHG10_MOUSE	89365.69;89365.69-3	-0.0581721	0.20035	30366.9	32157.9	40124.2	30616.7	31928.3	32976.4	30759.5	32334.8	51.4985	53.3813	67.7375	50.0725	53.5228	54.0214	50.9236	53.4146	1.41034e+06	1.68225e+06	1.20347e+06	1.15393e+06	940070	1.13311e+06	1.016e+06	1.34094e+06	20	20	21	20	19	21	21	20
Arhgap12	Q8C0D4	RHG12_MOUSE	95352.4	0.0316071	0.30397	26665.2	27973.6	25418.1	26458.7	25946.4	28669.5	26474.6	27784.5	45.221	46.4355	42.9108	43.2724	43.4951	46.966	43.8296	45.898	1.32139e+06	1.56139e+06	813456	1.06402e+06	815122	1.05112e+06	933051	1.22943e+06	25	25	24	24	23	24	23	25
Arhgap15	Q811M1	RHG15_MOUSE	55339.2	-0.126449	0.532186	14915.4	15977.2	12116.6	14109.1	14439.5	11566.9	13180.7	13138.1	25.2947	26.5218	20.4551	23.075	24.2055	18.9487	21.8212	21.7031	428965	517566	225046	329294	263268	246121	269599	337391	7	7	6	7	6	6	6	6
Arhgap17	Q3UIA2	RHG17_MOUSE	92202.1	0.0137984	0.126566	218847	228307	205568	233906	216724	223458	224047	230920	371.138	378.985	347.039	382.545	363.304	366.065	370.918	381.463	10486626	12322336	6361439	9095608	6.58358e+06	7922020	7635284	9880327	40	41	38	41	37	40	38	41
Arhgap18	Q8K0Q5	RHG18_MOUSE	74930.2	-0.0853655	0.807479	101067	95945.7	91319.8	90445.1	87535.7	95947.7	84908.5	88623.2	171.397	159.268	154.166	147.92	146.74	157.18	140.569	146.399	3.93568e+06	4208380	2.29658e+06	2.8582e+06	2161008	2.76434e+06	2.35155e+06	3081578	30	30	28	28	24	28	29	27
Arhgap21	Q6DFV3	RHG21_MOUSE	215874	0.116507	0.0415343	64.3458	65.0106		44.0453	48.8918	105.698	51.1714	44.8863	0.109122	0.107916		0.0720345	0.0819594	0.173154	0.0847161	0.0741488	7218.95	8215.18	NaN	4010.052978515625	3477.365966796875	8773.42	4082.94	4496.58	1	2	0	1	1	2	1	1
Arhgap22	Q8BL80	RHG22_MOUSE	77785.5	-0.0598796	0.301419	60749.7	64414.6	76585.1	63208	62933.5	65273.6	64027.7	61950.6	103.024	106.927	129.291	103.375	105.498	106.93	106	102.338	2.45582e+06	2.93302e+06	1.99941e+06	2.07358e+06	1.61285e+06	1.95225e+06	1840823	2.23621e+06	25	25	27	25	25	25	25	26
Arhgap25	Q8BYW1-2	RHG25_MOUSE	62873.6	-0.51172	1.29853	1198.02	1378.62	1301.34	1076.99	716.796	728.482		1161.23	2.0317	2.28848	2.19691	1.76139	1.2016	1.19339		1.91827	39145.9	50739.5	27461	28558.2	14848.3	17611.1	NaN	33881	1	1	1	1	1	1	0	1
Arhgap25	Q8BYW1	RHG25_MOUSE	73382.7	-0.266517	1.8705	340779	407610	413222	377144	302029	317396	313401	346379	577.919	676.624	697.599	616.807	506.304	519.953	518.847	572.193	12996310	17509386	10177374	11672165	7302237	8955592	8500391	11795441	40	41	40	40	37	41	37	40
Arhgap26	Q6ZQ82	RHG26_MOUSE	92070.6	0.511977	0.314592	848.603	1872.61	809.048	840.303	3062.82	1447.2	748.993	973.426	1.43913	3.10849	1.36583	1.37429	5.13434	2.37078	1.23998	1.60803	40604.9	100925	25000.8	32629.2	92908.8	51232.9	25488.5	41590.3	2	3	2	2	3	3	2	2
Arhgap30	Q640N3;Q640N3-2	RHG30_MOUSE	120114.41;120114.41-2	-0.00211047	0.0136419	80640.8	78090.2	71080.4	77219.3	77021.9	80174.1	70576.1	78809.8	136.757	129.628	119.998	126.29	129.115	131.34	116.841	130.188	5.03389e+06	5.49066e+06	2.86552e+06	3.91175e+06	3048060	3.70279e+06	3133270	4392823	31	31	32	32	31	31	31	31
Arhgap31	A6X8Z5	RHG31_MOUSE	155276	0.0129619	0.0323167	11274.3	9713.55	10741.8	11180.1	9843.27	9738.58	11770.3	11944.8	19.1198	16.1243	18.1342	18.2846	16.5007	15.9536	19.4862	19.7319	909805	882908	559810	732149	503569	581434	675521	860700	21	20	20	21	15	21	20	20
Arhgap4	B1AUY2;Q32MS4	B1AUY2_MOU;Q32MS4_MO	105226.27;105285.38	-0.144181	0.0592438	38.9742	150.394	78.1951	75.4242		42.9928	73.3016	116.481	0.0660955	0.249652	0.132009	0.123354		0.0704302	0.121354	0.192418	2131.35	9263.78	2761.611572265625	3347.23	NaN	1739.48	2850.91	5687.84	1	1	1	1	0	1	1	1
Arhgap4	B1AUX5;B1AUY3	B1AUX5_MOU;B1AUY3_MOU	104097.99;107602.93	-0.0151878	0.0839206	38862.3	38506.1	43244.4	40380.2	34427	41416.2	39944.4	43519.5	65.9056	63.9194	73.0051	66.0405	57.7116	67.8474	66.1295	71.8909	2.10244e+06	2.34641e+06	1.51089e+06	1.77281e+06	1.18074e+06	1.65772e+06	1.53689e+06	2.1023e+06	27	28	29	27	24	30	27	28
Arhgap45	Q3TBD2	HMHA1_MOUSE	122902	-0.0245067	0.217694	196153	204552	192419	201186	181793	190407	199284	209446	332.651	339.551	324.84	329.033	304.748	311.922	329.922	345.989	12528744	14716163	7937162	10428151	7.36123e+06	8997922	9052682	11945374	49	48	49	49	42	48	46	49
Arhgap5	P97393	RHG05_MOUSE	172472	-0.00232115	0.00376815	1491.79	1913.93	1902.31	1900.54	1536.21	1977.74	1761.81	1921.23	2.5299	3.17708	3.21147	3.10828	2.57521	3.2399	2.91675	3.17372	133715	193231	110118	138244	87293.5	131155	112311	153768	8	10	9	9	8	10	8	9
Arhgap6	O54834;O54834-3;O54834-4	RHG06_MOUSE	108843.95;108843.95-3;108843.95-4	0.35105	0.24487	7313.29	10100.2	8697.23	9222.35	5742.02	10332.6	19391.9	9600.35	12.4024	16.766	14.6826	15.0828	9.6256	16.9268	32.104	15.8591	413685	643524	317720	423346	205913	432429	780134	484908	15	14	15	13	11	14	12	15
Arhgap9	Q8QZW8	Q8QZW8_MOU	53113.4	0.00436628	0.0245901	139696	138313	122058	140437	142432	133642	124724	141344	236.907	229.597	206.058	229.679	238.764	218.931	206.486	233.489	3.85604e+06	4300317	2.17585e+06	3.14583e+06	2.49244e+06	2.72928e+06	2.4485e+06	3.48377e+06	18	18	19	18	18	18	18	18
Arhgdia	Q99PT1	GDIR1_MOUSE	23407.4	-0.0419471	0.470545	1.38564e+07	1.39218e+07	1.35405e+07	1.39479e+07	1.25509e+07	1.41265e+07	1.3037e+07	1.39684e+07	23498.8	23109.9	22859	22811.4	21039.7	23141.9	21583.2	23074.8	168560960	190757456	106376544	137693520	96792896	127141968	112790984	151729056	17	18	17	18	17	17	17	17
Arhgdib	Q61599	GDIR2_MOUSE	22850.9	0.0342479	0.22136	4.75194e+06	4.42437e+06	5.58472e+06	5.05551e+06	5.05797e+06	5.03514e+06	5.14142e+06	5.05804e+06	8058.7	7344.36	9428.1	8268.11	8478.9	8248.5	8511.82	8355.5	56432216	59181568	42831472	48721172	38079672	44239928	43424152	53635660	20	19	19	20	19	19	19	20
Arhgef1	Q61210-5	ARHG1_MOUSE	109249	0.00951886	0.174	209771	208878	200748	213010	209365	206799	207391	214363	355.747	346.733	338.902	348.371	350.967	338.774	343.344	354.112	11910124	13358016	7.36082e+06	9814470	7535878	8686877	8374376	10867643	48	47	49	48	46	47	46	49
Arhgef1	Q61210	ARHG1_MOUSE	102804	0.298453	1.65577	4327.91	4241.1	4100.91	4467.44	4528.34	5263.75	6158.71	5125.14	7.33961	7.04014	6.92314	7.30634	7.59106	8.62299	10.196	8.46635	231230	255225	141498	193696	153379	208069	234017	244504	3	3	3	3	3	3	3	3
Arhgef10l	A2AWP8;A2AWP8-2;A2AWP8-3;A2AWP8-4	ARGAL_MOUSE	139986.77;139986.77-2;139986.77-3;139986.77-4	0.0529136	0.231462	31754.5	31909.1	26107.6	35432.3	30130.7	33994.7	31280.6	34474.8	53.8517	52.9684	44.0747	57.9483	50.5095	55.6897	51.7862	56.9497	2310177	2.61477e+06	1226627	2.09188e+06	1.38967e+06	1829777	1.61848e+06	2239528	26	27	26	27	24	26	24	26
Arhgef11	E9Q0A3;Q3U048	E9Q0A3_M;Q3U048_MOU	163508.21;163584.3	-0.0756635	0.089601	1547.62	1744.14	980.115	1472.2	1265.46	1385.4	1433.83	1365.89	2.62457	2.89524	1.65463	2.40773	2.12135	2.26955	2.37375	2.25634	131510	166937	53786.8	101521	68171.5	87099.5	86652.5	103639	6	6	4	6	6	6	6	5
Arhgef2	Q60875;Q60875-4;Q60875-5	ARHG2_MOUSE	111974.36;111974.36-4;111974.36-5	0.11461	1.21158	218121	214575	197407	230387	239005	232224	223766	236641	369.907	356.189	333.262	376.79	400.655	380.426	370.453	390.914	12693154	14064661	7.41891e+06	10879936	8817375	9998295	9260993	12296394	53	53	52	51	49	53	49	53
Arhgef6	Q8K4I3	ARHG6_MOUSE	87051.5	0.0404844	0.690247	65462	68042.1	63952.1	63952	69811.8	66346.1	66935	65754.7	111.016	112.948	107.964	104.591	117.029	108.687	110.813	108.622	2961548	3.46726e+06	1.86848e+06	2347904	2.00225e+06	2.2207e+06	2153647	2.65627e+06	29	29	28	29	28	29	28	28
Arhgef7	Q9ES28-8	ARHG7_MOUSE	79696.1	0.000414527	0.0353991	1089.96	1139.55	1059.91	1114.15	1122.01	1294.66	892.63	1095.52	1.84843	1.89163	1.78933	1.82215	1.88088	2.1209	1.47778	1.80972	45144	53162.2	28350.7	37448.1	29461	39672.9	26293.8	40516	1	1	1	1	1	1	1	1
Arhgef7	Q9ES28;Q9ES28-2;Q9ES28-4;Q9ES28-7	ARHG7_MOUSE	97055.82;97055.82-2;97055.82-4;97055.82-7	-0.0597528	0.421952	177139	180004	188234	161316	163298	169704	183350	161670	300.406	298.802	317.776	263.827	273.744	278.006	303.543	267.066	8934900	10226690	6.13167e+06	6603125	5.22176e+06	6.33304e+06	6577306	7.28145e+06	45	45	47	44	42	43	45	44
Arid1a	A2BH40	ARI1A_MOUSE	242092	-0.141382	0.51779	89247.2	85878.4	110858	77560.5	85778.8	78810.9	77890.4	87127.5	151.352	142.556	187.15	126.848	143.795	129.107	128.95	143.928	11228655	12170157	9007545	7919008	6.84185e+06	7336111	6.96961e+06	9788214	25	25	28	27	20	27	26	26
Arid1b	E9Q4N7	ARI1B_MOUSE	242882	-0.361368	0.520422	172.837	191.369	329.82	207.494	237.039	99.7999	201.991	162.937	0.293111	0.317669	0.556801	0.339349	0.397359	0.163491	0.334404	0.26916	21816.5	27208.2	26886.3	21254.5	18968.3	9320.19	18133.1	18364.7	2	3	2	3	2	1	3	2
Arid2	E9Q7E2	ARID2_MOUSE	195988	-0.429195	0.0593731	198.83		697.555		307.595			358.129	0.337192		1.17761		0.515635			0.591602	20251.9	NaN	45884.7	NaN	19862	NaN	NaN	32571.5	2	0	3	0	2	0	0	2
Arih1	Q9Z1K5	ARI1_MOUSE	64016.7	-0.0486498	0.156946	96276.7	108642	82001.8	97262.9	91777.6	87366.8	109781	82518.3	163.273	180.343	138.435	159.07	153.851	143.123	181.747	136.314	3.20308e+06	4071191	1.76188e+06	2.62597e+06	1.93572e+06	2150498	2.59756e+06	2.45139e+06	21	21	22	21	20	21	20	21
Arih2	Q9Z1K6	ARI2_MOUSE	57696.8	-0.0054425	0.031122	25627.4	20129.3	20296.2	21046.4	25553.7	23241.6	17283.1	20692.9	43.461	33.4141	34.2639	34.4206	42.8369	38.074	28.6128	34.1831	768440	679848	393029	512129	485758	515604	368568	554039	11	10	12	10	10	10	10	9
Arl1	P61211	ARL1_MOUSE	20411.6	-0.0325742	0.108268	382890	346625	395841	312896	416174	339623	294396	355949	649.334	575.389	668.258	511.731	697.652	556.365	487.383	588	4.06166e+06	4.1416e+06	2.71179e+06	2.69356e+06	2.79876e+06	2665464	2.22102e+06	3371567	10	10	10	10	10	10	10	10
Arl11	Q6P3A9	ARL11_MOUSE	19212.1	-0.223307	2.08126	215388	198783	226808	191882	180507	172876	181734	178311	365.271	329.976	382.897	313.817	302.592	283.203	300.868	294.556	2150551	2.23557e+06	1.46249e+06	1.55475e+06	1.14257e+06	1.27706e+06	1.2905e+06	1.58973e+06	7	7	7	7	7	7	7	7
Arl14ep	Q8BIX3;Q8BIX3-2	AL14E_MOUSE	31010.58;31010.58-2	-0.9684	1.54468	246.373	550.016	559.754	337.593	179.93	193.606	269.576	222.509	0.417818	0.913014	0.944975	0.552122	0.301625	0.317163	0.446294	0.367568	3970.599853515625	9984.29	5825.94	4415.23	1838.347412109375	2308.5	3089.845947265625	3202.031005859375	1	2	2	1	1	1	1	1
Arl2	Q9D0J4	ARL2_MOUSE	20863.9	-0.163333	2.20252	93417	92561.3	88401.5	88317.5	76055.9	80071.6	83910	83836.6	158.424	153.65	149.239	144.44	127.496	131.172	138.916	138.492	1.01292e+06	1.13047e+06	619034	777129	522808	642354	647075	811704	8	8	8	8	7	7	8	8
Arl2bp	Q9D385;Q9D385-2	AR2BP_MOUSE	18753.93;18753.93-2	-0.0191155	0.0605914	1854.13	1653.51	1570.59	1470.52		1585.8	1796.92	1464.2	3.14438	2.74479	2.65147	2.40498		2.59783	2.97486	2.41875	18071.2	18152.3	9885.87	11630.9	NaN	11435.1	12455.6	12742.7	1	1	1	1	0	1	1	1
Arl3	Q9WUL7	ARL3_MOUSE	20486.5	-0.129009	0.880556	178130	191546	213231	170801	171743	169477	171778	176237	302.086	317.962	359.976	279.339	287.9	277.636	284.385	291.13	1.89652e+06	2.29707e+06	1.46615e+06	1.47574e+06	1159207	1.335e+06	1.30071e+06	1.67546e+06	8	9	9	8	9	8	9	9
Arl4c	P61208	ARL4C_MOUSE	21487	-0.180832	0.785155	6118.29	5590.48	5805.98	7706.76	5424.09	5700.01	5770.79	5355.38	10.3759	9.28008	9.80163	12.6041	9.09264	9.33767	9.55376	8.84668	68321.7	70316.5	41870.6	69838.9	38398.7	47092.4	45830.6	53399.1	2	2	2	2	2	2	2	2
Arl6ip1	Q9JKW0	AR6P1_MO	23436.9	0.142144	2.75272	194870	184308	182220	187882	210889	200891	205174	209908	330.475	305.948	307.622	307.275	353.523	329.096	339.674	346.752	2.37355e+06	2.52858e+06	1.43335e+06	1.8571e+06	1.62843e+06	1.81034e+06	1.77733e+06	2.28296e+06	4	4	4	4	3	4	4	4
Arl6ip4	Q9JM93	AR6P4_MO	25524.7	-0.078485	0.158969	7110.07	9269.44	10570.3	10591.7	7003.74	10276.4	8452.73	9820.89	12.0578	15.3871	17.8448	17.3224	11.7407	16.8347	13.9938	16.2234	94316.7	138499	90554.2	114019	58898.6	100856	79744.9	116327	3	3	4	3	3	3	3	3
Arl6ip5	Q8R5J9	PRAF3_MOUSE	21557.7	-0.0590156	0.40843	655516	661367	629913	588532	674378	573691	604244	581397	1111.68	1097.86	1063.42	962.525	1130.49	939.812	1000.35	960.424	7344102	8345971	4557656	5.35084e+06	4789821	4755318	4.81459e+06	5.81625e+06	8	8	8	8	8	8	8	8
Arl6ip6	Q8BH07	AR6P6_MO	24908.6	0.118356	0.576169	3172.64	3991.17		3591.73	3630.16	3815.34	4245.64	3875.69	5.38042	6.62526		5.87416	6.08539	6.25023	7.02882	6.40235	41070	58194.6	NaN	37731.5	29791.3	36541.2	39087.5	44798.9	2	2	0	2	2	2	2	2
Arl8a	Q8VEH3	ARL8A_MOUSE	21389.8	0.0484816	0.318894	1.79352e+06	1.93486e+06	1.61409e+06	1.90045e+06	1.83433e+06	1.97442e+06	1.7764e+06	1.90529e+06	3041.58	3211.83	2724.9	3108.12	3074.98	3234.46	2940.9	3147.4	19937308	24226460	11587618	17144072	12927075	16238533	14044093	18912030	14	14	13	14	14	14	14	14
Arl8b	Q9CQW2	ARL8B_MOUSE	21539	-0.0245473	0.0781063	680758	594641	742654	591053	727629	615199	604377	617883	1154.48	987.091	1253.75	966.647	1219.76	1007.81	1000.57	1020.7	7620292	7497434	5368727	5.36911e+06	5.16357e+06	5094963	4811477	6175897	5	5	4	5	5	5	5	5
Armc1	Q9D7A8	ARMC1_MOUSE	31246.5	0.0290139	0.129924	44538.9	31596.3	36425.5	33167.4	40019.5	36180.7	35276	37212.3	75.5325	52.4492	61.4935	54.2442	67.0865	59.2707	58.4008	61.472	723261	577924	382003	437083	411991	434689	407405	539581	9	9	8	8	7	8	8	9
Armc10	Q9D0L7	ARM10_MOUSE	33310.5	-0.0184286	0.0429498	66963.6	68045.3	83363.4	62898.5	66609.8	71267	74557.8	65266.2	113.562	112.954	140.734	102.868	111.661	116.749	123.433	107.815	1.15924e+06	1.32682e+06	932000	883633	731027	912787	917951	1.00888e+06	11	9	9	10	8	11	9	10
Armc6	Q8BNU0	ARMC6_MOUSE	50683.2	-0.352027	0.399924	33777.5	16836.9	19183	36041.3	18666.4	14120.7	30155.5	19980.2	57.2825	27.9489	32.3847	58.9444	31.2914	23.1323	49.9236	33.0058	889704	499526	326318	770399	311702	275182	564906	469930	10	10	10	12	11	8	8	12
Armc8	Q9DBR3	ARMC8_MOUSE	75364	-0.0323105	0.268826	43300.3	39784.1	42039.4	41308.9	43075.9	41869.9	37298.5	40502.3	73.432	66.0407	70.9707	67.5592	72.2101	68.5906	61.749	66.9068	1.69593e+06	1.75511e+06	1.06336e+06	1.31298e+06	1.06958e+06	1.21329e+06	1.03896e+06	1.41649e+06	21	22	20	22	19	22	19	21
Armc8	Q9DBR3-2	ARMC8_MOUSE	44456	-0.337676	0.520197			1092.56	844.423		684.13	848.633				1.84445	1.38103		1.12073	1.40494		NaN	NaN	16301.7	15832.2	NaN	11694.1	13944.2	NaN	0	0	1	1	0	1	1	0
Armcx3	Q8BHS6	ARMX3_MOUSE	42619.7	-0.00152827	0.0240934	37829.5	39171.3	37353.4	39486.9	35067.6	37921.4	39055.1	41634.2	64.1542	65.0235	63.0599	64.5794	58.7854	62.1222	64.6572	68.7765	837905	977262	534318	709763	492414	621433	615224	823434	10	10	10	10	10	9	10	10
Armh3	Q6PD19	ARMD3_MOUSE	78632.3	0.0472864	0.366922	15843	15293.6	14015.2	16606.4	16261.2	16423.6	15116	16015.1	26.8679	25.387	23.6605	27.1592	27.2594	26.905	25.0252	26.4558	647430	703951	369879	550714	421277	496558	439323	584385	12	12	11	12	11	11	11	11
Armt1	A6H630	ARMT1_MOUSE	50548.8	-0.229617	1.24773	14278.2	14797.5	15723.7	15270.8	12873.4	10773.8	12636.4	14948	24.2141	24.5635	26.5448	24.9749	21.5803	17.6494	20.92	24.693	375092	437855	266763	325554	214397	209401	236090	350641	14	13	13	13	12	13	12	13
Arpc1a	Q9R0Q6	ARC1A_MOUSE	41626.3	-0.0147624	0.0712326	15187.1	16090.7	17819.1	16892.1	13739	17595.9	16152.7	17829.5	25.7554	26.7102	30.0822	27.6264	23.0313	28.8254	26.7414	29.453	328545	392080	248951	296552	188425	281630	248518	344410	7	6	8	7	6	8	8	6
Arpc1b	Q9WV32	ARC1B_MOUSE	41063.9	-0.167984	0.430766	5.35749e+06	5.93946e+06	3.79945e+06	4.25865e+06	4.47549e+06	4.35048e+06	4.03416e+06	4.36752e+06	9085.65	9859.38	6414.22	6964.88	7502.46	7126.89	6678.71	7214.82	114333896	142770784	52364812	73753472	60550004	68690520	61229188	83226864	31	32	31	30	28	30	29	32
Arpc2	Q9CVB6	ARPC2_MOUSE	34357.1	0.0102529	0.0756294	4.46622e+06	4.80701e+06	4.22345e+06	4.7695e+06	4.487e+06	4.75984e+06	4.3825e+06	4.76712e+06	7574.15	7979.54	7130.01	7800.36	7521.76	7797.5	7255.39	7874.93	79746064	96677128	48701516	69109808	50790960	62879352	55652264	76004768	27	27	27	27	27	27	27	27
Arpc3	Q9JM76	ARPC3_MOUSE	20524.7	-0.0229052	0.675414	3.7067e+06	3.60718e+06	3.54992e+06	3.67108e+06	3.63e+06	3.53332e+06	3.55216e+06	3.59044e+06	6286.11	5987.84	5992.95	6003.92	6085.14	5788.24	5880.72	5931.14	39538236	43338740	24454188	31777510	24546942	27884290	26947176	34197384	12	12	12	12	11	12	11	12
Arpc4	P59999	ARPC4_MOUSE	19667	-0.00522675	0.0251135	4.38653e+06	5.1506e+06	4.55927e+06	4.85021e+06	4.23773e+06	4.92141e+06	4.73734e+06	4.98161e+06	7439.02	8549.88	7696.95	7932.36	7103.9	8062.19	7842.84	8229.24	44834552	59296368	30094882	40229932	27459068	37215840	34436420	45464880	12	12	12	11	9	13	11	12
Arpc5	Q9CPW4	ARPC5_MOUSE	16288.4	-0.0127932	0.0579104	4.35484e+06	3.63367e+06	3.87128e+06	3.81165e+06	4.20858e+06	3.76357e+06	3.68793e+06	3.873e+06	7385.28	6031.81	6535.48	6233.82	7055.03	6165.42	6105.5	6397.91	36864052	34646144	21163640	26184246	22585344	23570936	22202662	29274758	12	12	12	12	11	12	11	12
Arpc5l	Q9D898	ARP5L_MOUSE	16980.3	-0.0571788	0.281659	234268	283233	284635	273370	238370	271543	250906	272894	397.29	470.16	480.519	447.088	399.591	444.838	415.384	450.801	2.06734e+06	2.81527e+06	1.62215e+06	1.9577e+06	1.33356e+06	1.7729e+06	1574710	2.15034e+06	7	8	7	8	8	8	8	8
Arpin	Q9D0A3	ARPIN_MOUSE	25193.2	0.240917	1.19434	39600.3	35191.2	39160.9	46480.5	49917.4	46828.4	51356.2	41488.6	67.1572	58.4166	66.1113	76.0173	83.6787	76.7136	85.0221	68.536	518484	518979	331127	493861	414333	453620	478213	485043	5	5	6	6	6	6	6	5
Arpp19	P56212	ARP19_MOUSE	12292.9	0.00299025	0.0394669	362887	440804	313997	355548	348750	356219	386468	384854	615.411	731.725	530.089	581.486	584.626	583.553	639.813	635.75	2.31836e+06	3.172e+06	1.29551e+06	1843333	1.41249e+06	1.68373e+06	1.75596e+06	2195434	9	9	9	9	9	9	9	9
Arr3	Q9EQP6	ARRC_MOUSE	41921.1	-0.288512	0.338905	2904.85	1780.82	4237.01	3182.27	2683.67	2703.7	2920.72	1602.79	4.92627	2.95612	7.15291	5.20449	4.49875	4.42916	4.83536	2.64769	63286.2	43700.2	59614.3	56262.5	37065.9	43580.3	45255	31180.1	1	1	1	1	1	1	1	1
Arrb1	Q8BWG8	ARRB1_MOUSE	46972.6	0.156174	0.65894	209528	240453	212522	209200	291020	242532	220328	217483	355.334	399.146	358.779	342.139	487.849	397.312	364.76	359.266	5.11493e+06	6611591	3350482	4.14434e+06	4503811	4380389	3.82523e+06	4740655	23	23	24	23	20	23	22	22
Arrb1	Q8BWG8-2	ARRB1_MOUSE	46215.7	-1.27449	0.682296	5447.64	8262.71	33385.2	6487.09	4461.19	6378.59	4730.58	6579.11	9.23853	13.7159	56.3607	10.6094	7.47848	10.4493	7.83164	10.8682	130843	223534	517848	126441	67928.8	113348	80806.9	141099	2	2	2	2	1	2	2	2
Arrb2	Q91YI4;Q91YI4-2	ARRB2_MOUSE	46313.98;46313.98-2	-0.169743	1.7597	269822	275835	300887	277786	234591	258042	242708	264190	457.585	457.88	507.957	454.31	393.256	422.72	401.812	436.422	6.49446e+06	7478141	4.67708e+06	5.42591e+06	3.57963e+06	4.59517e+06	4.15471e+06	5678019	27	27	24	27	23	25	26	27
Arrdc1	Q99KN1	ARRD1_MOUSE	46329.8	-0.14369	0.282744	19859.2	21348	13598.3	21696.1	14866.6	16035.6	16678.2	21668.9	33.6787	35.4372	22.9566	35.4833	24.9215	26.2693	27.6114	35.7954	478161	578961	211448	423928	226926	285657	285598	465871	9	9	8	9	7	8	8	9
Arsa	P50428	ARSA_MOUSE	53748.2	-0.0881462	0.279676	27894.9	27548.4	27643.1	31447.8	19330.8	30578.6	27456.2	30380.3	47.3063	45.7298	46.667	51.4318	32.4051	50.0935	45.4547	50.1859	779186	866748	498666	712859	342316	631948	545442	757746	7	7	7	7	7	7	7	7
Arsb	P50429	ARSB_MOUSE	59647.1	0.143452	0.550997	39172.6	34809.8	30640.3	40924.3	42791.3	38660.8	34770.9	44540.3	66.4319	57.7835	51.7269	66.9303	71.733	63.3335	57.5645	73.5772	1.2143e+06	1.21541e+06	613397	1.02949e+06	840928	886664	766566	1.23285e+06	8	6	7	7	7	8	7	8
Arsk	Q9D2L1	ARSK_MOUSE	62800.8	-0.449664	1.5774	4824.17	5350.84	5204.53	4764.96	2919.35	3636.23	3321.85	4872.64	8.18119	8.88228	8.78626	7.79293	4.89383	5.95682	5.49944	8.04924	157449	196707	109700	126204	60403.8	87804.3	77106.2	142003	5	5	5	5	4	4	4	5
Arv1	Q9D0U9	ARV1_MOUSE	30534.8	#DIV/0!	#NUM!				338.169								0.553064					NaN	NaN	NaN	4354.91	NaN	NaN	NaN	NaN	0	0	0	1	0	0	0	0
As3mt	Q91WU5	AS3MT_MOUSE	41793.6	0.27033	0.631208	53576.9	33546.8	39420.4	51578.6	64014.6	41874.4	50132.2	58809.8	90.8598	55.6869	66.5494	84.3551	107.31	68.5981	82.9957	97.1493	1.1637e+06	820716	552955	909138	881459	672912	774411	1.14058e+06	11	11	11	11	11	11	11	12
Asah1	Q9WV54	ASAH1_MOUSE	44669.6	-0.0779936	0.739164	1.01131e+06	873611	986824	928882	907418	890220	876182	926799	1715.06	1450.18	1665.95	1519.16	1521.15	1458.34	1450.55	1531	23477418	22843480	14794833	17499376	13354669	15290038	14466075	19211700	25	25	25	24	25	24	24	25
Asap1	Q9QWY8	ASAP1_MOUSE	127421	-0.0901631	1.81394	60820.5	60372.9	60133.9	61659.6	56745.8	57357	54593.9	59569.1	103.144	100.218	101.518	100.842	95.1255	93.9614	90.3823	98.4036	4.02759e+06	4503143	2.5717e+06	3.31354e+06	2.38226e+06	2810141	2.57117e+06	3.52234e+06	41	42	42	42	38	40	38	42
Asb15	Q8VHS6	ASB15_MOUSE	65512.3	0.189319	0.151967	22242.2	31100.4				30411.3			37.72	51.626				49.8193			757274	1.19267e+06	NaN	NaN	NaN	766050	NaN	NaN	1	1	0	0	0	1	0	0
Asb3	Q9WV72	ASB3_MOUSE	58282.7	-0.27315	0.568958	123.179	136.451		182.627	100.255	137.431	147.42	102.857	0.208897	0.226506		0.298681	0.168063	0.225137	0.244059	0.169913	3731.046142578125	4655.31	NaN	4489.06	1925.136962890625	3079.81	3175.71	2781.913818359375	1	1	0	1	1	1	1	1
Asb6	Q91ZU1	ASB6_MOUSE	46276.1	0.0203813	0.0820199	5990.94	9358.91	7978.42	8775.79	4141.27	5810.12	11055.4	11554.1	10.1599	15.5356	13.4691	14.3525	6.9422	9.51805	18.3026	19.0865	144080	253521	123917	171275	63140	103381	189092	248119	4	5	5	4	3	3	4	5
Ascc1	Q9D8Z1	ASCC1_MOUSE	41279.8	0.248371	1.06893	11267.6	9080.57	12231.7	12595.3	12165.8	13605.6	12913	14977.7	19.1085	15.0735	20.6495	20.5992	20.394	22.2885	21.378	24.742	241726	219424	169466	219279	165459	215951	197020	286914	6	5	6	7	6	7	6	7
Ascc2	Q91WR3;Q91WR3-3	ASCC2_MOUSE	85652.63;85652.63-3	-0.054568	0.273839	16116.7	13636.6	15131.9	13599.1	13304.6	14645.8	13051.3	15311.8	27.3319	22.6364	25.5456	22.2409	22.303	23.9925	21.607	25.2939	717413	683721	435003	491248	375452	482339	413181	608604	13	13	15	14	12	13	13	13
Ascc3	E9PZJ8	ASCC3_MOUSE	250557	0.122735	0.780638	21731	19740.2	16903.3	21197.8	21399.5	22020.8	21562.1	21655.6	36.8531	32.7683	28.536	34.6683	35.8729	36.0742	35.6968	35.7735	2.8297e+06	2.89527e+06	1.42146e+06	2239998	1.76654e+06	2.12149e+06	1.99684e+06	2.51794e+06	60	59	53	59	54	57	56	57
Asf1a	Q9CQE6	ASF1A_MOUSE	22942.6	0.0478332	0.119304	10529.1	6594.75	11577.7	10079.5	7996.29	11174.3	10794.7	10123.2	17.856	10.9471	19.5455	16.4847	13.4045	18.3055	17.871	16.7228	125541	88567.4	89150.8	97528.8	60442.9	98573.9	91537.2	107778	2	1	2	2	2	2	2	2
Asf1b	Q9DAP7	ASF1B_MOUSE	22464.3	-0.446261	0.941065	11164.7	13789.1	16251.3	13603.4	8721.41	10649.2	14414.1	6441.57	18.9339	22.8895	27.4354	22.2479	14.6201	17.4453	23.8631	10.641	130344	181326	122529	128882	64549.5	91983.3	119681	67151	3	3	3	3	2	2	3	2
Ash2l	Q91X20	ASH2L_MOUSE	68250.1	0.0613319	0.173243	9314.29	8327.89	7531.62	9432.78	7261.75	9609.03	9855.91	9382.82	15.7959	13.8241	12.7149	15.427	12.1732	15.7414	16.3168	15.4997	330374	332714	172524	271514	163289	252164	248625	297170	8	7	6	8	6	8	7	7
Asl	Q91YI0	ARLY_MOUSE	51739.2	-0.0514756	0.685447	489229	495823	444817	469182	458782	459411	454747	459547	829.672	823.055	750.939	767.332	769.077	752.6	752.851	759.136	13154817	15016829	7724315	10237913	7820600	9139461	8696303	11033604	25	25	25	25	24	26	26	26
Asns	Q61024	ASNS_MOUSE	64282.7	0.0278515	0.262593	141424	151084	144901	152796	159913	148186	150773	142838	239.838	250.796	244.622	249.892	268.069	242.755	249.611	235.958	4724668	5.68519e+06	3.12626e+06	4142437	3.38682e+06	3662687	3582317	4.26095e+06	26	25	26	26	26	26	25	25
Asph	Q8BSY0	ASPH_MOUSE	83042.1	0.0253508	0.180614	253198	261949	265244	283465	251708	287978	266404	276627	429.393	434.83	447.785	463.598	421.949	471.761	441.042	456.966	10927295	12733492	7.39271e+06	9927703	6886664	9195120	8.17682e+06	10660091	37	37	37	37	34	37	34	38
Aspscr1	Q8VBT9	ASPC1_MOUSE	59795.7	-0.0430303	0.130556	53244.4	54976.9	42693.8	49640.9	51692.7	57279.4	37265.8	48424.6	90.296	91.2604	72.0755	81.186	86.6547	93.8342	61.6949	79.9938	1.65462e+06	1.92434e+06	856827	1.25187e+06	1.01839e+06	1.31695e+06	823618	1.34371e+06	20	19	18	17	17	19	16	19
Asrgl1	Q8C0M9	ASGL1_MOUSE	33949.9	0.279295	0.558601	3126.78	2870.29	1671.75	3699.19	2713.41	3755.8	3655.88	3671.15	5.30264	4.76463	2.82224	6.0499	4.54861	6.1527	6.05244	6.06447	55168.3	57042.4	19048.8	52965.8	30350.7	49027.7	45874.9	57837.5	3	3	2	3	3	3	3	3
Ass1	P16460	ASSY_MOUSE	46584.5	0.5577	2.11467	33300.3	46301.9	35499.2	45150.6	67598.7	59471.8	52012.4	56795.3	56.4732	76.8602	59.9297	73.8422	113.319	97.4259	86.1084	93.8216	806199	1.26262e+06	555033	887063	1037513	1065251	895556	1.22778e+06	12	15	14	14	14	14	13	13
Atad1	Q9D5T0	ATAD1_MOUSE	40744	0.152098	0.560141	87476.6	92055.1	73857.9	84819.1	103810	96465.3	75913.8	99622.9	148.35	152.809	124.687	138.719	174.021	158.028	125.678	164.57	1.85229e+06	2.19555e+06	1.01e+06	1.4575e+06	1393534	1511245	1.14322e+06	1.88361e+06	14	14	15	13	14	14	13	14
Atad2	Q8CDM1	ATAD2_MOUSE	117943	0.176496	1.35543	11553.7	12769.2	11401	13630.1	14622.8	13177.3	14383.9	13592.8	19.5937	21.1966	19.2472	22.2916	24.5128	21.5869	23.813	22.4542	708187	881595	451311	677989	568220	597586	627039	743960	18	18	17	17	14	17	16	18
Atad2b	E9Q166	E9Q166_MOU	164724	-0.098085	0.715926	111.028	120.501	135.074	121.823	108.789	119.411	112.028	116.094	0.18829	0.200029	0.228032	0.199237	0.182368	0.195618	0.185467	0.191779	9504.78	11619.3	7467.72	8463.21	5904.13	7563.14	6820.71	8874.32	1	1	1	1	1	1	1	1
Atad3	Q925I1	ATAD3_MOUSE	66742	-0.0898782	0.649134	55352.2	61392	62666	62057.5	56328.6	58446.5	51271.1	60837.4	93.8704	101.909	105.793	101.493	94.4261	95.7461	84.8812	100.499	1.91994e+06	2.39852e+06	1.40375e+06	1.7468e+06	1.23863e+06	1.49988e+06	1.26478e+06	1.88425e+06	20	22	20	21	21	21	20	22
Ate1	Q9Z2A5-2;Q9Z2A5-4	ATE1_MOUSE	59048.07;58221.22	0.0194827	0.0977937	2677.81	2126.07	2840.66	2512.12	2518.52	2414.22	2630.77	2731.25	4.54124	3.52923	4.79559	4.10849	4.2219	3.95494	4.35533	4.51182	82174.9	73487.8	56296.8	62560	48996.5	54812.8	57416	74840.3	1	1	1	1	1	1	1	1
Ate1	Q9Z2A5;Q9Z2A5-3	ATE1_MOUSE	59146.36;59146.36-3	0.0275797	0.12963	47006.9	46779.9	34576.4	45196.1	41958.6	44038.8	44849.6	46062.1	79.7179	77.6536	58.3717	73.9167	70.337	72.1436	74.2502	76.0912	1.44492e+06	1.61964e+06	686382	1.1274e+06	817641	1.00153e+06	980464	1.26427e+06	16	17	16	17	15	17	16	17
Atf2	P16951;P16951-2;P16951-3	ATF2_MOUSE	52297.8;52297.8-2;52297.8-3	-0.0672517	#NUM!				148.497		141.733						0.242861		0.232186			NaN	NaN	NaN	3275.295654296875	NaN	2850.068115234375	NaN	NaN	0	0	0	1	0	1	0	0
Atf3	Q60765	ATF3_MOUSE	20721.7	-0.177205	0.884328	48108.5	37270.2	42226	39510.8	41686.8	36197.2	34715.6	35199.7	81.5861	61.8677	71.2858	64.6185	69.8814	59.2978	57.473	58.1473	518085	452085	293674	345296	284602	288404	265886	338481	5	5	5	5	5	5	5	5
Atg101	Q9D8Z6	ATGA1_MOUSE	25001.7	-0.0379078	0.0156584	2673.62	2555.24	4148.05	2323.95		3254.89		2443.82	4.53414	4.24164	7.00272	3.80074		5.33212		4.037	34739.5	37396.7	34807.4	24504.5	NaN	31290	NaN	28353.5	2	2	3	2	0	2	0	2
Atg12	Q9CQY1	ATG12_MOUSE	15207.4	0.0233955	0.091567	46639.7	50898.7	41173.7	44817.4	50875.5	40981.5	46447.2	48225.7	79.0952	84.4908	69.5092	73.2973	85.2848	67.1353	76.8951	79.6652	368606	453099	210151	287442	254904	239630	261071	340330	4	4	4	4	4	2	4	4
Atg13	Q91YI1;Q91YI1-2	ATG13_MOUSE	56440.73;56440.73-2	-1.85063	0.867193	4962.68	901.743	5025.47	716.387	917.364	823.713	684.202	792.802	8.4161	1.49687	8.48397	1.17163	1.53782	1.34939	1.13272	1.30965	145567	29792.5	95198	17052.6	17058.8	17875.9	14273.2	20764.7	3	2	3	2	2	2	2	2
Atg16l1	Q8C0J2;Q8C0J2-2;Q8C0J2-3;Q8C0J2-5	A16L1_MO	68171.87;68171.87-2;68171.87-3;68171.87-5	0.0550468	0.167563	12569.5	15320	8205.04	13862.2	11710.9	14140.4	13378.3	12670.1	21.3164	25.4308	13.8517	22.6712	19.6315	23.1646	22.1483	20.93	445325	611358	187735	398554	263032	370652	337095	400823	10	10	6	10	10	10	10	9
Atg2a	Q6P4T0	ATG2A_MOUSE	210939	0.00288298	0.0182824	2697.03	2792.2	3158.73	3194.65	2868.37	2907.85	3275.17	2814.91	4.57383	4.63499	5.33256	5.22474	4.80837	4.7636	5.42216	4.65002	295663	344776	223630	284205	199345	235847	255350	275544	11	11	13	11	9	10	10	11
Atg3	Q9CPX6	ATG3_MOUSE	35796.3	-0.0408358	0.281771	162710	171526	189199	172638	170849	180421	166584	158793	275.936	284.73	319.406	282.344	286.402	295.562	275.787	262.314	3.02695e+06	3.59419e+06	2.27309e+06	2606302	2014956	2.48327e+06	2.20403e+06	2637770	12	11	15	12	11	12	10	10
Atg4a	Q8C9S8	ATG4A_MOUSE	45094.8	-1.17583	0.740147	1079.35	1238.74	4181.61	1030.06	674.646		1153.97	671.043	1.83044	2.05629	7.05939	1.68463	1.13094		1.91044	1.10851	25295.4	32699.4	63289.1	19590.2	10023.4	NaN	19233.9	14042.5	3	3	3	3	3	0	3	2
Atg4b	Q8BGE6	ATG4B_MOUSE	44375.4	0.00650837	0.0281412	46981	44326.4	45641.9	43526.1	41429.7	46539.4	48746.5	44575.8	79.6739	73.5809	77.0524	71.1855	69.4504	76.2402	80.7016	73.6359	1.08347e+06	1.15143e+06	679773	814595	605714	794077	799521	917929	13	13	13	13	10	11	10	12
Atg5	Q99J83	ATG5_MOUSE	32402.2	-0.117308	0.632053	78015.4	82081.6	96581	78843.8	69841	80189.3	79296.5	79992.7	132.304	136.254	163.048	128.946	117.078	131.365	131.278	132.142	1.31373e+06	1.55687e+06	1.05033e+06	1.07744e+06	745587	999056	949671	1.2028e+06	12	12	14	12	11	12	12	12
Atg7	Q9D906	ATG7_MOUSE	77520.2	-0.0497637	0.432003	257442	270078	254051	264862	229746	259708	251455	270044	436.59	448.324	428.889	433.173	385.134	425.45	416.293	446.093	10371635	12255652	6.6099e+06	8659333	5867826	7.74104e+06	7204763	9714450	36	36	36	36	36	36	36	36
Atg9a	Q68FE2	ATG9A_MOUSE	94425.1	-0.0983657	0.821903	2663.62	2658.23	2559.87	2410.44	2481.22	2464.05	2161.8	2506.73	4.51717	4.4126	4.32156	3.94219	4.15937	4.03656	3.57894	4.14093	130711	146930	81126.7	95991.6	77190.9	89461.5	75448.1	109841	4	4	4	4	4	4	3	4
Atic	Q9CWJ9	PUR9_MOUSE	64217.4	-0.0438289	0.89605	883395	927840	926621	956314	884569	900153	897639	901269	1498.13	1540.19	1564.32	1564.02	1482.84	1474.62	1486.08	1488.83	29482274	34878516	19971638	25900204	18715364	22226360	21305880	26858092	38	37	42	38	36	36	36	37
Atl2	Q6PA06;Q6PA06-2	ATLA2_MOUSE	66224.13;66224.13-2	-0.107988	0.978548	26298.8	24897.3	22778.1	25617.3	22014.5	22692.1	23130.9	24571.5	44.5995	41.329	38.4538	41.8963	36.9039	37.1739	38.294	40.5903	905118	965164	506281	715485	480330	577818	566178	755122	10	10	10	10	9	9	10	10
Atl3	Q91YH5	ATLA3_MOUSE	60575.1	0.0430448	0.293769	267842	279961	261547	297573	259816	298858	290228	291546	454.228	464.729	441.543	486.67	435.541	489.584	480.483	481.612	8431921	9927140	5.31744e+06	7.60217e+06	5.1853e+06	6.96078e+06	6497984	8.19538e+06	30	27	26	29	25	29	27	29
Atm	Q62388	ATM_MOUSE	349418	2.50132	0.776179		16698.1	21599.4	9136.51	44517.8	29073	16837.8	267670		27.7185	36.464	14.9424	74.6272	47.627	27.8756	442.17	NaN	3.41543e+06	2533062	1.34641e+06	5124997	3906033	2.17459e+06	43402332	0	2	1	1	1	1	1	1
Atox1	O08997	ATOX1_MOUSE	7338.42	-0.332771	0.965726	2.37852e+06	1.57553e+06	2.25842e+06	1.66947e+06	1.7994e+06	1.48558e+06	1.54155e+06	1.4318e+06	4033.67	2615.34	3812.65	2730.37	3016.41	2433.66	2552.1	2365.22	9071145	6.76801e+06	5562439	5166929	4.35055e+06	4.19179e+06	4181247	4875872	6	6	6	6	6	6	6	6
Atp11a	P98197	AT11A_MOUSE	135502	-0.142914	0.342223	4064.86	5106.44	6591.94	5644.76	4381.34	5182.96	4858.73	4965.93	6.8935	8.47659	11.1285	9.23181	7.34463	8.49065	8.04381	8.20335	286250	405039	299791	322583	195599	270038	243341	312259	11	12	12	12	12	11	11	12
Atp11c	Q9QZW0-2	AT11C_MOUSE	127511	-0.640717	2.3036	5445.04	7949.16	6819.44	5942.64	3928.36	4499.62	3647.73	4700.77	9.23411	13.1954	11.5126	9.71899	6.58528	7.37122	6.03895	7.76532	360830	593337	291847	319579	165034	220609	171916	278154	10	12	12	11	8	10	9	9
Atp13a1	Q9EPE9	AT131_MOUSE	132388	-0.0926596	0.428897	103445	89289.5	110426	99612.1	105456	98194.9	83230.7	90835.5	175.429	148.219	186.421	162.912	176.78	160.861	137.791	150.053	7.11722e+06	6.91961e+06	4.9066e+06	5.56175e+06	4.59974e+06	4.99848e+06	4.07265e+06	5580500	46	45	47	45	41	44	44	45
Atp13a2	Q9CTG6	AT132_MOUSE	126443	0.0195429	0.0775978	11613.2	12415.8	14668.4	11958.3	11197	13461.1	13451	13237.4	19.6945	20.61	24.7632	19.5574	18.77	22.0518	22.2686	21.8673	763129	918970	622495	637696	466453	654448	628628	776723	16	15	17	16	14	16	17	16
Atp1a1	Q8VDN2	AT1A1_MO	112982	0.0231433	0.285157	516164	513616	474600	511609	505134	520620	525947	496889	875.35	852.591	801.218	836.719	846.778	852.872	870.724	820.823	30307532	33968828	17996848	24378002	18803130	22616754	21963254	26051768	40	41	39	40	38	41	39	40
Atp1a3	Q6PIC6	AT1A3_MO	111692	0.0363342	0.319726	461459	484324	432665	500774	479073	486923	463984	497170	782.577	803.967	730.424	818.999	803.092	797.67	768.142	821.288	26785900	31665646	16219258	23589142	17629336	20911266	19154376	25768782	43	44	44	43	38	43	42	42
Atp1a4	Q9WV27	AT1A4_MO	114887	0.468614	1.16266	884.34	1042.19	1599.75	1076.21	1824.84	1476.33	1800.22	1267.43	1.49973	1.73001	2.70069	1.76011	3.05906	2.41851	2.98033	2.0937	52801.1	70088.6	61685.1	52145.7	69073.1	65216	76443.6	67571.4	1	1	1	1	1	1	1	1
Atp1b3	P97370	AT1B3_MO	31775.7	-0.066666	0.429859	1.03978e+06	971771	1.18457e+06	1.04765e+06	1.06218e+06	963271	1.01576e+06	1.01093e+06	1763.34	1613.12	1999.79	1713.4	1780.58	1578.02	1681.63	1669.97	17170778	18075530	12633259	14039848	11120024	11769084	11929777	14906740	16	16	15	16	15	16	15	16
Atp2a2	O55143	AT2A2_MO	114858	-0.00178683	0.0437091	443614	435531	440468	440095	436007	442989	428762	449771	752.314	722.972	743.597	719.76	730.899	725.697	709.832	742.988	26480096	29282810	16979888	21318544	16499439	19563818	18202160	23972930	52	51	52	52	51	52	51	52
Atp2a3	Q64518-1	AT2A3_MO	113638	-0.0733215	0.0226352	16569.7	27994.3	13191.8	15953.7	18541.8	15958.1	17250.8	18306.3	28.1001	46.47	22.2704	26.0917	31.0824	26.1423	28.5593	30.2407	978567	1.8622e+06	503138	764602	694208	697275	724564	965370	18	18	16	17	17	16	15	18
Atp2b1	G5E829	AT2B1_MO	134747	0.0148936	0.0921688	208777	229261	215045	238358	208857	236845	221632	233359	354.061	380.568	363.039	389.826	350.115	387.995	366.92	385.491	14620265	18083444	9725406	13545580	9272153	12271055	11038131	14591876	49	50	49	48	46	48	46	49
Atp2c1	Q80XR2	AT2C1_MO	100299	-0.0970069	0.539441	16839.2	14173	16775.8	16082	15860.4	15940.4	13368.9	14546.9	28.5572	23.5269	28.3209	26.3016	26.5876	26.1133	22.1326	24.0304	877750	832131	564728	680278	524114	614745	495605	677073	15	15	17	14	14	15	14	14
Atp2c2	A7L9Z8	AT2C2_MO	102528	#DIV/0!	#NUM!					715.641								1.19966				NaN	NaN	NaN	NaN	24174.1	NaN	NaN	NaN	0	0	0	0	1	0	0	0
Atp4a	Q64436	ATP4A_MOUSE	114065	#DIV/0!	#NUM!			907.939								1.53278						NaN	NaN	34759	NaN	NaN	NaN	NaN	NaN	0	0	1	0	0	0	0	0
Atp5f1a	Q03265	ATPA_MOUSE	59752.6	-0.0662561	1.16803	5.28877e+06	5.17622e+06	5.55824e+06	5.15868e+06	4.90255e+06	5.07599e+06	5.07909e+06	5.17351e+06	8969.1	8592.42	9383.41	8436.85	8218.35	8315.41	8408.62	8546.24	164234576	181051504	111468728	130000656	96514440	116621144	112172752	143453120	35	35	36	34	33	34	34	34
Atp5f1b	P56480	ATPB_MOUSE	56300.5	-0.00203126	0.0146994	6.63047e+06	7.03337e+06	7.31461e+06	7.1393e+06	6.70773e+06	7.18142e+06	7.00182e+06	7.18722e+06	11244.5	11675.2	12348.5	11676.1	11244.5	11764.5	11591.8	11872.8	194003616	231797120	138217168	169518816	124423288	155461168	145702800	187776672	29	29	29	29	29	29	29	29
Atp5f1c	Q91VR2	ATPG_MOUSE	32885.9	0.0709355	0.342669	776587	895159	709062	908460	794427	908279	859930	892403	1317	1485.94	1197.04	1485.75	1331.73	1487.93	1423.65	1474.18	13272513	17232262	7826236	12599853	8607509	11484942	10452439	13618815	14	14	13	14	12	14	12	14
Atp5f1d	Q9D3D9	ATPD_MOUSE	17600	-0.138341	0.916309	727341	594622	693992	643471	635058	579239	571177	630782	1233.48	987.06	1171.59	1052.38	1064.58	948.901	945.605	1042	6.65281e+06	6126139	4.09946e+06	4.77631e+06	3.68248e+06	3.91987e+06	3715604	5151825	5	5	5	5	5	5	5	5
Atp5f1e	P56382	ATP5E_MOUSE	5837.84	-0.165253	0.746022	849879	903322	829944	907544	674781	852913	675871	909334	1441.29	1499.49	1401.11	1484.26	1131.17	1397.23	1118.93	1502.15	2578473	3.08693e+06	1.62615e+06	2234446	1297863	1.91451e+06	1.45835e+06	2463451	3	3	3	3	3	3	3	3
Atp5if1	O35143	ATIF1_MOUSE	12158.7	0.0828537	0.384886	833464	844350	635943	857552	845004	842356	804209	867199	1413.45	1401.6	1073.6	1402.5	1416.52	1379.94	1331.4	1432.55	5266558	6.00955e+06	2.59516e+06	4397413	3.38501e+06	3.93806e+06	3.6141e+06	4892983	9	9	8	9	9	9	9	9
Atp5mc2	P56383;P56384;Q9CR84	AT5G2_MO;AT5G3_MO;AT5G1_MO	15476.14;14745.24;14199.73	-0.115075	0.0202842	10593	6399.25	4925.48	10672				7522.82	17.9645	10.6226	8.31519	17.4537				12.4271	85199.3	57972.8	25584.1	69656.1	NaN	NaN	NaN	54027.1	1	1	1	1	0	0	0	1
Atp5me	Q06185	ATP5I_MOUSE	8235.6	-0.00414355	0.0142695	1.72757e+06	1.92754e+06	1.66209e+06	1.81895e+06	1.7957e+06	1.79968e+06	1.77442e+06	1.74589e+06	2929.75	3199.68	2805.93	2974.84	3010.22	2948.2	2937.62	2884.08	7.39409e+06	9292480	4.59418e+06	6317821	4.87241e+06	5.69887e+06	5401275	6.67238e+06	5	4	4	5	4	5	4	4
Atp5mf	P56135	ATPK_MOUSE	10344.2	-0.0539439	0.420792	1.70145e+06	1.86056e+06	1.85414e+06	1.59823e+06	1.698e+06	1.67527e+06	1.66322e+06	1.72046e+06	2885.45	3088.49	3130.15	2613.86	2846.43	2744.41	2753.52	2842.07	9146836	11266122	6.43723e+06	6972499	5.78694e+06	6663215	6359062	8.25868e+06	5	5	5	5	4	5	5	5
Atp5mg	Q9CPQ8	ATP5L_MOUSE	11424.5	-0.00544873	0.00778699	1.30318e+06	1.34837e+06	1.59169e+06	1.40589e+06	1.42733e+06	1.37064e+06	1.4378e+06	1.39206e+06	2210.03	2238.26	2687.08	2299.28	2392.69	2245.36	2380.34	2299.57	7.73738e+06	9017331	6103145	6.77388e+06	5.37247e+06	6.02087e+06	6071305	7.3801e+06	6	6	7	7	6	7	7	6
Atp5mk	Q78IK2	ATPMK_MOUSE	6381.52	-0.0881487	0.437529	573345	500642	596486	551251	598881	530792	480119	480249	972.323	831.054	1006.99	901.553	1003.93	869.535	794.854	793.336	1901489	1.87018e+06	1.27757e+06	1.48362e+06	1.25915e+06	1302411	1.13245e+06	1.4222e+06	4	4	3	4	4	4	4	4
Atp5mpl	P56379	ATP68_MOUSE	6697.97	-0.102304	0.320215	331506	283570	292115	248725	330488	248706	225849	271744	562.194	470.719	493.148	406.782	554.012	407.426	373.902	448.9	1153953	1.11182e+06	656684	702608	729311	640515	559122	844639	2	2	1	2	1	2	1	2
Atp5pb	Q9CQQ7	AT5F1_MO	28948.8	-0.0574988	0.488921	805167	814559	755387	851800	718338	818100	769569	794825	1365.46	1352.15	1275.24	1393.09	1204.18	1340.2	1274.05	1312.99	12113511	13803385	7339381	10399649	6.85131e+06	9106195	8.23424e+06	10677533	19	19	18	19	18	19	19	19
Atp5pd	Q9DCX2	ATP5H_MOUSE	18749.5	0.078067	0.923535	1.53354e+06	1.5424e+06	1.39282e+06	1.60167e+06	1.6276e+06	1.61016e+06	1.58921e+06	1.58099e+06	2600.69	2560.36	2351.35	2619.47	2728.42	2637.74	2630.99	2611.68	14942933	16928514	8764805	12665156	10054250	11607982	11013225	13755818	17	17	18	17	16	17	17	17
Atp5pf	P97450	ATP5J_MOUSE	12496.4	-0.049598	0.0809231	275694	147574	285374	225202	344032	177387	230044	150824	467.543	244.97	481.768	368.311	576.716	290.592	380.846	249.149	1.79047e+06	1.07952e+06	1.19691e+06	1.18689e+06	1.41644e+06	852328	1.06253e+06	874629	6	6	6	6	5	5	6	6
Atp5po	Q9DB20	ATPO_MOUSE	23363.5	-0.0014547	0.0149734	1.49219e+06	1.5184e+06	1.46057e+06	1.40689e+06	1.43802e+06	1.42411e+06	1.53901e+06	1.471e+06	2530.58	2520.52	2465.74	2300.92	2410.61	2332.96	2547.89	2429.98	18118282	20766268	11453050	13862734	11069199	12793283	13290026	15948481	13	13	13	13	13	13	13	13
Atp6ap1	Q9R1Q9	VAS1_MOUSE	51007.6	-0.0619708	0.21319	218986	203724	191994	173349	215411	201733	153952	183823	371.374	338.178	324.123	283.507	361.102	330.477	254.874	303.661	5805033	6082883	3.28686e+06	3729120	3.62006e+06	3.95651e+06	2.90246e+06	4351131	13	13	14	13	13	13	13	13
Atp6ap2	Q9CYN9	RENR_MOUSE	39092	0.123243	1.04449	142247	124218	121591	122396	143709	144151	131750	136364	241.233	206.199	205.269	200.174	240.905	236.146	218.117	225.263	2889903	2842528	1.59532e+06	2.01792e+06	1.85091e+06	2166728	1.90363e+06	2.47375e+06	13	13	13	13	13	13	13	13
Atp6v0a1	Q9Z1G4-2;Q9Z1G4-3	VPP1_MOUSE	96293.67;95622.99	-0.0551913	0.249441	32720.8	30319.2	36496.8	32704.4	28537.1	31638.2	36787.3	30315.3	55.4904	50.3293	61.6138	53.487	47.8379	51.8292	60.9027	50.0786	1.63747e+06	1.70902e+06	1.17954e+06	1.32817e+06	905359	1.17141e+06	1.3093e+06	1.35465e+06	2	2	2	2	2	2	2	2
Atp6v0a1	Q9Z1G4	VPP1_MOUSE	96466.9	-0.1985	1.53831	374377	423939	398441	381901	322281	351206	321736	380507	634.897	703.73	672.647	624.586	540.253	575.341	532.646	628.57	18768964	23939440	12900348	15537416	10242982	13026881	11471568	17033728	32	32	33	32	30	32	31	32
Atp6v0a2	P15920	VPP2_MOUSE	98145.3	0.250425	0.853366	7231.69	7572.26	4910.97	7191.14	8237.08	8735.47	7858.14	7175.61	12.2641	12.5698	8.29068	11.7609	13.8082	14.3103	13.0094	11.8536	368861	435038	161769	297658	266352	329652	285059	326811	9	9	8	8	9	10	8	9
Atp6v0c	P63082	VATL_MOUSE	15807.9	0.02951	0.0418586	1.39701e+06	1.72418e+06	1.36713e+06	1.45565e+06	1.1577e+06	1.69531e+06	1.49544e+06	1.71836e+06	2369.16	2862.1	2307.98	2380.67	1940.71	2777.23	2475.75	2838.6	11477014	15954715	7253413	9704709	6029570	10304400	8737516	12605395	3	3	3	3	3	3	3	3
Atp6v0d1	P51863	VA0D1_MO	40301.1	0.0105685	0.063661	1.26642e+06	1.12094e+06	1.26823e+06	1.17139e+06	1.20092e+06	1.28639e+06	1.24849e+06	1.12667e+06	2147.69	1860.73	2141.03	1915.76	2013.16	2107.34	2066.92	1861.17	26524534	26444150	17154354	19909822	15945764	19933708	18597182	21070742	21	21	20	21	19	22	20	21
Atp6v0d2	Q80SY3	VA0D2_MO	40493.5	-0.328058	1.40432	189796	229706	266424	205544	161021	184593	170235	194303	321.87	381.307	449.776	336.161	269.927	302.397	281.831	320.974	3.99416e+06	5444910	3.62091e+06	3.51028e+06	2148242	2874085	2.54788e+06	3.65119e+06	20	20	18	19	18	18	18	19
Atp6v1a	P50516	VATA_MOUSE	68326.1	-0.0989234	0.963131	3.84857e+06	4.13201e+06	4.35737e+06	3.96657e+06	3.54781e+06	3.9212e+06	3.80712e+06	3.94788e+06	6526.7	6859.05	7356.09	6487.2	5947.36	6423.66	6302.82	6521.6	136659216	165264800	99923920	114301528	79865872	103016216	96145208	125175208	50	50	52	49	47	50	47	49
Atp6v1b1	Q91YH6	VATB1_MOUSE	56790.6	-0.35681	0.0593391	67604.7	80821.2	106952	10513.8	42579.1	64086.8	17788.6	83177.6	114.649	134.161	180.556	17.1949	71.3772	104.986	29.4497	137.403	1.99529e+06	2.68679e+06	2.03856e+06	251817	796685	1.39941e+06	373390	2192053	3	3	3	3	3	3	3	3
Atp6v1b2	P62814	VATB2_MOUSE	56550.8	-0.0572177	0.69394	3.99174e+06	4.10366e+06	4.2298e+06	4.0719e+06	3.67137e+06	3.91195e+06	4.06234e+06	4.11384e+06	6769.49	6811.98	7140.73	6659.46	6154.48	6408.5	6725.35	6795.76	117315072	135844496	80281792	97114960	68403888	85061280	84910176	107958000	36	37	35	37	33	36	34	37
Atp6v1c1	Q9Z1G3	VATC1_MOUSE	43887.6	-0.0791765	0.682839	1.56483e+06	1.69704e+06	1.63192e+06	1.68516e+06	1.40256e+06	1.6131e+06	1.57296e+06	1.63899e+06	2653.76	2817.04	2755	2756.02	2351.18	2642.56	2604.09	2707.49	35691224	43597816	24038030	31191204	20280426	27220964	25515462	33379940	37	37	37	37	36	37	37	37
Atp6v1d	P57746	VATD_MOUSE	28369	-0.0444819	0.371805	678688	676093	747016	690609	638338	710079	650581	708626	1150.97	1122.3	1261.11	1129.47	1070.07	1163.24	1077.06	1170.6	10006174	11227506	7112681	8.26279e+06	5.96636e+06	7.74552e+06	6821666	9328890	18	17	17	17	16	18	16	18
Atp6v1e1	P50518	VATE1_MOUSE	26157.4	-0.0591804	0.840094	2.59961e+06	2.50791e+06	2.67546e+06	2.44399e+06	2.55139e+06	2.38844e+06	2.43765e+06	2.43846e+06	4408.62	4163.08	4516.7	3997.06	4277.01	3912.71	4035.62	4028.15	35339192	38400680	23488302	26961506	21987970	24022014	23567364	29599080	20	20	19	20	19	20	19	20
Atp6v1f	Q9D1K2	VATF_MOUSE	13370.3	-0.145795	1.27414	332794	328112	383634	322340	308257	317110	307843	302287	564.378	544.66	647.65	527.176	516.745	519.484	509.646	499.356	2.31243e+06	2568001	1.72154e+06	1.81762e+06	1.3579e+06	1.63023e+06	1.5213e+06	1875548	8	8	8	8	8	8	8	8
Atp6v1g1	Q9CR51	VATG1_MOUSE	13724.4	-0.0491674	0.785188	1.85397e+06	1.88497e+06	1.92518e+06	1.83395e+06	1.90814e+06	1.81568e+06	1.75243e+06	1.77059e+06	3144.11	3129.01	3250.08	2999.37	3198.7	2974.42	2901.21	2924.87	13223595	15143635	8867940	10615288	8628159	9581490	8889527	11276611	10	10	10	10	10	10	10	10
Atp6v1g3	Q8BMC1	VATG3_MOUSE	13748.8	-0.148282	0.129179	117588	183553		96783.5	112039	138855	108163		199.415	304.695		158.286	187.817	227.47	179.068		840199	1.47727e+06	NaN	561198	507516	734051	549653	NaN	1	1	0	1	1	1	1	0
Atp6v1h	Q8BVE3	VATH_MOUSE	55855	-0.111779	0.963457	819460	807914	858107	762265	688925	764842	742033	809812	1389.7	1341.12	1448.65	1246.66	1154.88	1252.95	1228.46	1337.75	23787166	26415516	16086515	17956356	12677918	16426062	15318979	20990102	31	31	30	30	28	30	28	31
Atp7a	Q64430	ATP7A_MOUSE	161959	-0.0753748	0.396712	9789.03	8967.25	9496.47	9533.46	7818.77	10169.1	8320.87	9553.98	16.601	14.8854	16.0319	15.5917	13.107	16.6589	13.7755	15.7825	823944	850152	516209	651186	417212	633267	498102	718054	21	20	19	21	18	20	20	20
Atp8a1	P70704-2	AT8A1_MO	129767	-0.0656359	0.297325	13492	14853.1	16145.3	14622.4	11958.8	15574.5	14757.7	14192.6	22.8807	24.6558	27.2565	23.9144	20.0471	25.514	24.4319	23.4452	909896	1.12827e+06	703184	800262	511288	777103	707825	854663	20	20	23	20	17	21	19	21
Atp8b4	A2ANX3	A2ANX3_MOU	135143	-0.154353	0.176978	10412.2	16765	11762.2	7912.12	9805.76	12418	8856.98	11017	17.6579	27.8296	19.8569	12.94	16.4378	20.343	14.6631	18.1992	731289	1326260	533505	450957	436603	645275	442408	690912	4	4	4	4	4	4	4	4
Atp9b	P98195;P98195-2	ATP9B_MOUSE	129017.06;129017.06-2	-0.0769609	0.459213	14462.8	13133.1	14230.7	15626	12884	13869.3	12687	15027.8	24.5271	21.8007	24.0243	25.5558	21.598	22.7204	21.0038	24.8248	969732	991852	616216	850248	547661	688019	604994	899729	18	18	16	18	16	17	17	18
Atraid	Q6PGD0	ARAID_MOUSE	23857.5	0.120411	0.78635	3693.17	3699.04	3612.89	3567.11	4026.65	3738.72	4492.23	3583.03	6.26315	6.14033	6.09927	5.83388	6.75005	6.12472	7.43705	5.91889	45790.7	51659.1	28929.3	35891.5	31650.7	34296.4	39612.5	39668.3	1	1	1	1	1	1	1	1
Atrn	Q9WU60	ATRN_MOUSE	158058	-0.027449	0.152032	218.235	235.134	232.321	216.139	228.291	207.198	250.879	198.466	0.3701	0.390318	0.392203	0.353489	0.382695	0.339428	0.415339	0.32785	17926.5	21755.3	12324.3	14407.9	11888.3	12592.2	14656.3	14556.9	1	1	1	1	1	1	1	1
Atrx	Q61687	ATRX_MOUSE	278587	-0.0320433	0.213308	4053.45	4116.26	4178.25	3943.85	3516.87	3941.18	4339.49	4136.4	6.87415	6.8329	7.05371	6.45003	5.89548	6.45639	7.18419	6.83303	586865	671268	390673	463373	322798	422169	446832	534751	25	24	23	24	22	21	25	23
Atxn10	P28658	ATX10_MOUSE	53706.9	-0.134529	1.65506	98992.3	106034	112744	100854	93276.7	96368.3	96093.5	95614	167.879	176.014	190.334	164.943	156.364	157.869	159.086	157.947	2.76302e+06	3.33355e+06	2.03227e+06	2284398	1.6505e+06	1.99005e+06	1.90752e+06	2.38298e+06	22	23	23	22	20	23	20	22
Atxn1l	P0C7T6	ATX1L_MOUSE	73374.3	0.340905	0.345665	371.766	883.893	890.778	1007.3		868.834		1128.35	0.630469	1.46724	1.50381	1.6474		1.42331		1.86395	14176.4	37964.3	21936.7	31171	NaN	24512.1	NaN	38419.8	1	2	2	2	0	2	0	2
Atxn2	O70305;O70305-2	ATX2_MOUSE	136485.1;136485.1-2	-0.188036	0.594739	11933.4	12535.2	10681.2	14444.2	9118.48	10154.7	13810.6	10449.8	20.2376	20.8082	18.0319	23.623	15.2857	16.6352	22.864	17.2623	846455	1.0015e+06	489287	831435	410036	532906	696697	661855	14	14	16	15	9	12	13	14
Atxn2l	Q7TQH0-2	ATX2L_MOUSE	113043	0.0658019	0.449927	85483.4	85319.3	71338.5	88054.8	87532.9	85911	87523.4	84637.8	144.969	141.628	120.433	144.011	146.735	140.738	144.898	139.815	5022036	5645783	2.70662e+06	4198053	3.26009e+06	3.73416e+06	3.65691e+06	4439942	32	30	28	30	28	29	28	31
Atxn3	Q9CVD2	ATX3_MOUSE	40533.3	-0.150737	0.659368	72502.4	77722.8	60028.8	66052.7	56326.2	65515	57604	69449.2	122.955	129.018	101.34	108.027	94.4222	107.326	95.3655	114.725	1.52728e+06	1844135	816639	1.12915e+06	752205	1.02106e+06	862997	1306313	13	12	10	10	11	11	10	11
Auh	Q9JLZ3	AUHM_MOUSE	33395	0.11371	0.472137	54770.8	59355.6	50433.7	66273.7	62266.7	62553.4	54841.3	70102.6	92.8846	98.5291	85.142	108.388	104.38	102.474	90.7917	115.804	950569	1.16031e+06	565277	933411	685096	803215	676914	1.08639e+06	7	6	7	7	5	7	6	7
Aup1	P70295	AUP1_MOUSE	46121.3	-0.141749	1.12154	92611.5	97948.1	105972	87302.9	83630	85206.3	89732.8	89346	157.058	162.592	178.901	142.781	140.193	139.584	148.556	147.593	2.21983e+06	2.64442e+06	1.64041e+06	1.69817e+06	1.2708e+06	1511029	1.52967e+06	1.91225e+06	12	13	13	11	12	13	13	12
Aurka	P97477;P97477-2	AURKA_MOUSE	44772.04;44772.04-2	-1.51672	1.39184	442.79	1035.5	1256.02	809.848	307.141	103.362	136.448	691.662	0.750917	1.7189	2.12041	1.32448	0.514874	0.169326	0.225895	1.14257	10302.9	27138.6	18873.9	15291.9	4530.63	1779.37	2257.976806640625	14370.4	2	3	3	3	1	1	1	3
Aurkb	O70126	AURKB_MOUSE	39384.3	-0.528502	2.0191	14530.8	15178.4	21329	18880.4	11219.2	12373.9	12733.2	12146.5	24.6425	25.1958	36.0075	30.8782	18.8072	20.2707	21.0803	20.065	297418	349930	281937	313606	145579	187383	185356	221994	9	10	10	10	8	9	9	9
Aven	Q9D9K3	AVEN_MOUSE	37195.5	-0.31292	0.447607	1507.14	1370.79	2632.93	2014.94		1429.98	1755.81	1357.97	2.55592	2.27548	4.4449	3.29536		2.34256	2.90681	2.24327	29133.7	29846.5	32869.1	31608.4	NaN	20451.2	24138.7	23439.5	1	1	2	2	0	1	1	1
Avl9	Q80U56	AVL9_MOUSE	72185.6	-0.0290128	0.0730497	11018	14389.5	15199.3	15970.8	11474.4	13386.5	12301.4	18288.9	18.6852	23.8863	25.6594	26.1197	19.235	21.9296	20.3655	30.2118	413339	608036	368242	486213	272894	371551	328209	612640	10	11	12	11	9	11	10	11
B2m	P01887	B2MG_MOUSE	13779	0.388967	1.75199	565928	466717	432029	562017	607333	697335	741089	608104	959.744	774.74	729.349	919.16	1018.1	1142.36	1226.9	1004.54	4.05258e+06	3.76446e+06	1.99797e+06	3266006	2.75714e+06	3.69452e+06	3.77426e+06	3.88833e+06	6	5	5	6	4	6	5	6
B3galt6	Q91Z92	B3GT6_MOU	37021.2	-0.0780671	0.167095	11944.7	11795.9	14219.4	9299.09	10585.3	13331.3	12424.1	8429.03	20.2568	19.5809	24.0051	15.2083	17.7447	21.8391	20.5686	13.9241	229816	255631	176681	145192	129113	189767	170005	144809	9	10	9	8	7	9	9	8
B3gat3	P58158	B3GA3_MOU	37066.9	-0.0226389	0.106718	6258.08	6847.03	7126.3	6870.5	5425.32	6931.65	6995.07	7327.89	10.6129	11.3659	12.0306	11.2365	9.09471	11.3553	11.5806	12.1051	120554	148566	88656.1	107405	66256	98792.1	95834.7	126047	2	2	2	2	2	2	2	2
B3glct	Q8BHT6	B3GLT_MOUSE	55357.5	-0.575445	0.761311	324.88	266.493		178.702	246.599	100.682	168.01	173.751	0.550957	0.442372		0.292261	0.413384	0.164935	0.278147	0.287023	9346.59	8635.64	NaN	4172.11	4497.6	2143.024658203125	3437.613037109375	4463.46	1	1	0	1	1	1	1	1
B3GNT2	Q9Z222	B3GN2_MOU	45883	-0.500701	0.353036	3281.67	3311.28	8213.26	2741.81		3223.97	2991.4	3086.36	5.5653	5.49666	13.8656	4.48413		5.28145	4.95237	5.09843	78252.7	88936.5	126481	53056.5	NaN	56877.7	50730.7	65715.2	3	3	3	3	0	3	3	3
B4galnt1	Q09200	B4GN1_MOU	59211.9	-0.337843	1.52699	22371.5	23978.4	21606.6	25091.3	14441.7	19737.6	19924.4	19517.8	37.9393	39.8036	36.4763	41.0359	24.2092	32.3339	32.9856	32.242	688427	831115	429394	626588	281735	449370	436053	536302	9	12	11	11	10	12	11	12
B4galnt2	Q09199	B4GN2_MOU	58317.3	0.840881	1.16572		6628.12				10457.1	11454.2	13704.4		11.0025				17.1307	18.9629	22.6387	NaN	226267	NaN	NaN	NaN	234482	246892	370874	0	1	0	0	0	1	1	1
B4galt1	P15535;P15535-2	B4GT1_MOU	44411.08;44411.08-2	0.0134621	0.0338525	31972.3	32362.1	35577.4	33527.4	28808.9	34354.9	37349.3	34177	54.2211	53.7204	60.0616	54.8329	48.2937	56.2797	61.8331	56.4579	737936	841318	530303	627974	421534	586651	613082	704359	9	9	8	9	8	9	9	9
B4galt5	Q9JMK0	B4GT5_MOU	44814.2	0.218168	0.451216	1665.09	2006.14	887.305	1998.56	1724.98	1917.6	1880.94	2104.05	2.82379	3.33015	1.49795	3.26858	2.89165	3.14139	3.11397	3.47574	38779.9	52627	13345.9	37773.1	25469	33042.6	31155.6	43756.3	2	2	1	2	2	2	2	2
B4galt7	Q8R087	B4GT7_MOU	37754.3	0.0950691	0.30896	15124.5	16154.4	14568.5	16478.8	13209.4	18183.1	17220.3	17958.9	25.6493	26.816	24.5945	26.9505	22.1434	29.7873	28.5088	29.6668	296756	357018	184603	262387	164309	263958	240299	314641	5	5	5	5	4	5	4	5
Babam1	Q3UI43	BABA1_MOUSE	36793.1	-0.0816517	0.638155	69741	72203.4	64135.4	62648.8	63565	66599.4	59249.4	64527.9	118.272	119.856	108.273	102.46	106.557	109.102	98.0896	106.595	1.33355e+06	1555094	791996	972141	770546	942186	805741	1.10175e+06	8	8	9	6	7	7	7	7
Babam2	Q8K3W0	BABA2_MOUSE	43544.7	-0.00933602	0.0269953	144142	130161	162479	143360	139825	143539	151604	141432	244.446	216.065	274.297	234.46	234.394	235.143	250.986	233.635	3.26195e+06	3.31779e+06	2.37461e+06	2.63277e+06	2.00601e+06	2.40328e+06	2440010	2.85792e+06	15	15	14	15	14	15	14	15
Bach1	P97302	BACH1_MOUSE	81373.9	-0.755398	0.642786	1428.67	784.924	2433.14		1201.87	604.475	1106.99	756.862	2.42284	1.30296	4.10762		2.01475	0.990241	1.83266	1.25028	60418.4	37389.1	66452.5	NaN	32222.3	18913.1	33294.5	28580.5	3	2	3	0	3	2	3	2
Bad	Q61337	BAD_MOUSE	22080.3	-0.208734	0.428007	26073.4	35500.9	21598.1	34646.5	23521.4	23633.4	24085.4	30708	44.2172	58.9307	36.4619	56.6632	39.43	38.7158	39.8743	50.7274	299196	458856	160059	322637	171113	200646	196564	314648	5	5	5	5	5	4	4	5
Bag1	Q60739;Q60739-2	BAG1_MOUSE	39740.31;39740.31-2	0.393969	2.35412	52297.4	62099.8	48606.8	61476.4	72689.5	73088.4	77341.4	71848.5	88.6899	103.084	82.0578	100.543	121.853	119.732	128.042	118.688	1.0801e+06	1.44462e+06	648316	1.03036e+06	951737	1116810	1.13603e+06	1.32501e+06	11	11	10	11	11	11	11	11
Bag3	Q9JLV1	BAG3_MOUSE	61860.2	0.00280465	0.0364212	45536.5	47296.7	44635.2	54183.7	49074.9	47290.1	48556.2	47103.9	77.2243	78.5116	75.353	88.6155	82.2665	77.4699	80.3865	77.812	1.46394e+06	1.71267e+06	926718	1.41361e+06	1.00019e+06	1.12481e+06	1.1102e+06	1.35218e+06	22	21	23	23	21	21	22	21
Bag5	Q8CI32	BAG5_MOUSE	50942.5	-0.0772122	0.170468	27125.8	25566.6	35615.3	24160.3	33606.6	24716	22597.3	25687.2	46.002	42.44	60.1257	39.5134	56.3362	40.4893	37.4106	42.4333	718151	762405	608942	519078	564052	484125	425482	607246	11	11	13	13	11	13	12	12
Bag6	Q9Z1R2	BAG6_MOUSE	121037	-0.0298344	0.488548	76804	80545.1	76222.1	78893.8	74870.3	75718.5	79875.2	75605.7	130.25	133.703	128.678	129.028	125.508	124.041	132.236	124.895	4831218	5706777	3.09641e+06	4.02729e+06	2.98568e+06	3523880	3.57336e+06	4.24661e+06	29	31	31	29	29	31	30	29
Baiap2	Q8BKX1;Q8BKX1-2;Q8BKX1-3	BAIP2_MOUSE	59236.87;59236.87-2;59236.87-3	-0.051261	0.2386	40864.4	35762.3	37886.9	40002.8	33161	35819.6	36062.9	44079	69.3009	59.3646	63.9605	65.4232	55.5892	58.6792	59.7035	72.8152	1.25803e+06	1.24008e+06	753251	999384	647192	815854	789583	1.21169e+06	20	18	20	20	17	17	18	20
Bak1	O08734	BAK_MOUSE	23294.6	-0.0662738	0.352731	289570	258080	233325	274976	233779	262624	259844	252293	491.076	428.408	393.898	449.714	391.894	430.227	430.182	416.769	3505596	3519180	1.82421e+06	2701464	1794212	2.35228e+06	2.23724e+06	2.72727e+06	11	11	10	11	9	10	11	10
Banf1	O54962	BAF_MOUSE	10102.6	0.180071	0.300825	509436	279538	364511	370794	537554	394094	488017	307250	863.941	464.027	615.365	606.42	901.126	645.598	807.93	507.554	2.6747e+06	1.65312e+06	1235951	1.57985e+06	1.78924e+06	1.53085e+06	1.82227e+06	1.44043e+06	9	9	9	9	8	9	7	9
Banp	Q8VBU8;Q8VBU8-2;Q8VBU8-3;Q8VBU8-4	BANP_MOUSE	59656.7;59656.7-2;59656.7-3;59656.7-4	-0.983929	0.346515	134.159	48.6039	58.9666					40.7396	0.227518	0.0806815	0.0995473					0.0672988	4159.43	1697.316650390625	1180.6590576171875	NaN	NaN	NaN	NaN	1127.832275390625	1	1	1	0	0	0	0	1
Bap1	Q99PU7	BAP1_MOUSE	80491.7	#DIV/0!	#NUM!			149.431								0.25227						NaN	NaN	4036.93	NaN	NaN	NaN	NaN	NaN	0	0	1	0	0	0	0	0
Bap18	Q9DCT6;Q9DCT6-2	BAP18_MOUSE	17996.48;17996.48-2	-0.471978	0.750241	24917.5	23623.4	20053.6	19442.1	8539.97	21989	9085.26	23857.9	42.257	39.2144	33.8544	31.7969	14.3159	36.0221	15.041	39.4115	233048	248865	121126	147564	50635.8	152158	60432.4	199246	4	4	3	4	3	4	3	4
Basp1	Q91XV3	BASP1_MOUSE	22086.6	0.0629227	0.487545	3.07045e+06	3.26248e+06	3.6026e+06	3.65188e+06	3.54366e+06	3.55997e+06	3.64448e+06	3.44503e+06	5207.1	5415.65	6081.91	5972.52	5940.39	5831.89	6033.57	5690.93	35243904	42180260	26705724	34016924	25786618	30232562	29751534	35309372	29	28	29	28	22	29	24	28
Bax	Q07813	BAX_MOUSE	21394.6	0.00377277	0.0441608	849253	807254	773650	770427	829358	794190	793387	792031	1440.23	1340.02	1306.07	1260.01	1390.29	1301.03	1313.48	1308.38	9442665	10109896	5.5553e+06	6.95162e+06	5846014	6533232	6273849	7863473	11	11	11	11	11	11	10	11
Baz1a	O88379	BAZ1A_MOUSE	178459	0.566326	0.767801	7718.8	7607.42	2980.25	7785.84	14248.7	7642.84	8270.47	8474.17	13.0901	12.6282	5.03125	12.7335	23.8857	12.5204	13.6921	13.9987	715882	794710	178505	585996	837774	524437	545524	701785	15	14	12	14	13	14	13	14
Baz1b	Q9Z277	BAZ1B_MOUSE	170651	-0.0274824	0.147762	26365.4	27603.7	24194.3	29559.7	26581	26156.5	26812.4	26140.6	44.7124	45.8216	40.8448	48.3439	44.5588	42.8492	44.3889	43.1823	2338271	2757452	1.38574e+06	2.12744e+06	1.49449e+06	1716278	1.69117e+06	2.0701e+06	38	37	38	35	33	34	35	36
Bcap29	Q61334	BAP29_MOUSE	27963.9	-0.0147366	0.12516	95601.1	95104.4	89730	97279.3	99965.3	95001	88164.3	90745.7	162.128	157.871	151.482	159.097	167.576	155.629	145.959	149.905	1.38936e+06	1.55679e+06	842159	1147277	921002	1.02147e+06	911245	1.17758e+06	13	12	13	13	13	12	12	13
Bcap31	Q61335	BAP31_MOUSE	27956.5	0.09005	0.56603	630970	634910	522021	659114	657043	653780	623780	670018	1070.05	1053.94	881.275	1077.96	1101.43	1071.01	1032.69	1106.82	9167381	10390302	4.89813e+06	7.77131e+06	6.05189e+06	7.02772e+06	6445549	8692373	18	16	18	17	17	17	17	17
Bcas2	Q9D287	SPF27_MOUSE	26131.4	0.30733	0.937081	122173	115056	106497	160826	189112	160028	140724	134477	207.19	190.991	179.787	263.025	317.016	262.155	232.973	222.146	1659173	1.75997e+06	934024	1.77243e+06	1.62815e+06	1607896	1359174	1.63072e+06	14	14	14	14	15	14	14	13
Bcas3	Q8CCN5	BCAS3_MOUSE	101021	0.0803404	0.391277	13451.8	15361.2	12691.3	15442.5	14131.1	16721.4	14078	15277.3	22.8126	25.4992	21.4254	25.2556	23.6886	27.3928	23.3067	25.237	706230	908384	430305	657930	470331	649510	525654	716190	14	14	14	14	13	14	13	14
Bcat2	O35855	BCAT2_MOUSE	44127.4	-0.081449	1.15731	306933	305145	299155	306746	275547	285164	281155	309256	520.521	506.534	505.032	501.673	461.912	467.152	465.463	510.867	7.03891e+06	7.88219e+06	4430610	5708710	4.00607e+06	4838415	4.58563e+06	6.33278e+06	17	17	16	17	14	16	16	16
Bccip	Q9CWI3	BCCIP_MOUSE	35942.1	0.123676	0.793189	30736.4	36726.4	34700.4	34717.4	33277.5	38957.7	39237.8	37659.3	52.1252	60.965	58.581	56.7792	55.7846	63.82	64.9596	62.2103	574130	772705	418598	526261	394066	538390	521259	628123	9	9	10	8	7	8	8	9
Bckdha	P50136	ODBA_MOUSE	50370.7	-0.366754	0.899718	14825.3	14810	22012.5	14112.9	10033	13714	11669.1	15583	25.1419	24.5843	37.1615	23.0812	16.8188	22.4661	19.3187	25.7419	388093	436683	372140	299809	166504	265609	217251	364248	6	6	8	6	6	6	6	6
Bckdk	O55028	BCKD_MOUSE	46587.5	-0.215709	0.589664	10722.1	8314.44	9440.83	8845.7	5581.81	8767.26	8089.98	9700.73	18.1834	13.8018	15.938	14.4668	9.35704	14.3624	13.3933	16.0249	259600	226744	147618	173801	85675.9	157048	139303	209721	5	5	5	4	4	5	5	5
Bcl10	Q9Z0H7	BCL10_MOUSE	25948.3	-0.428346	1.2462	31774.3	37582.4	42768.6	42189.8	21924.3	26612.4	28507.5	37629.5	53.8853	62.386	72.2018	69	36.7527	43.596	47.1952	62.1611	428488	570857	372472	461708	187435	265517	273409	453113	9	8	9	9	5	7	6	9
Bcl2l1	Q64373;Q64373-3;Q64373-4	B2CL1_MOU	26132.01;26132.01-3;26132.01-4	-0.0747473	0.614259	98205	93778.4	101490	88711.3	95060	91727.1	92275.7	83825	166.544	155.67	171.335	145.084	159.353	150.266	152.766	138.473	1.3337e+06	1.43452e+06	890135	977691	818435	921658	891261	1.01652e+06	6	6	7	5	6	6	6	6
Bcl2l11	O54918	B2L11_MOU	22066.6	0.220744	0.443859	19270.1	19161.4	9810.15	20452.4	18111.1	19985	17826.6	24128.9	32.6797	31.8076	16.5615	33.4492	30.3604	32.7391	29.5126	39.8591	220990	247512	72655.8	190340	131672	169566	145395	247082	3	3	3	3	3	3	3	3
Bcl2l13	P59017	B2L13_MOU	46719.4	-0.0807192	0.332731	28515.6	26473.7	30396	27801.3	30685.4	21865.2	25432	29045.1	48.3589	43.9458	51.3144	45.4682	51.4394	35.8192	42.1036	47.9804	692361	724010	476620	547789	472328	392780	439160	629708	9	8	6	9	9	6	7	9
Bcl7b	Q921K9	BCL7B_MOUSE	22238.3	-0.0765574	0.211854	32184.2	32607.9	24856.8	35828.2	33119.2	29164.9	29150.2	27557.9	54.5804	54.1285	41.9631	58.5958	55.5192	47.7776	48.2591	45.5235	371961	424481	185526	336029	242659	249381	239601	284391	3	3	2	3	3	2	3	3
Bclaf1	Q8K019;Q8K019-2	BCLF1_MOUSE	106002.19;106002.19-2	0.059328	0.523887	53154.4	48247.8	47620.6	49233.5	53617.6	54136.2	48415.8	50409.6	90.1433	80.0903	80.3929	80.5198	89.8815	88.6851	80.1542	83.2728	2.92825e+06	2.99381e+06	1.69421e+06	2.20103e+06	1.87256e+06	2.20649e+06	1.89691e+06	2.47968e+06	20	20	20	21	20	20	21	20
Bco1	Q9JJS6	BCDO1_MOUSE	63864.3	#DIV/0!	#NUM!				2214.82								3.62227					NaN	NaN	NaN	59655.1	NaN	NaN	NaN	NaN	0	0	0	1	0	0	0	0
Bcs1l	Q9CZP5	BCS1_MOUSE	47406.2	-0.0745228	0.166823	4059.89	3244.96	4205.36	2929.45	3176.58	3983.62	3029.54	3522.97	6.88507	5.38657	7.09947	4.79101	5.32504	6.52591	5.01552	5.81967	100024	90048.6	66910.9	58569.4	49614.5	72612.8	53083.2	77501.8	3	3	3	3	3	3	3	3
Bdh1	Q80XN0	BDH_MOUSE	38299	-0.0966433	0.172116	21073.8	13453.4	13957.5	17605.9	11552.4	16635.2	16432.6	17188.1	35.7386	22.3324	23.5631	28.7938	19.3658	27.2516	27.2048	28.3935	419454	301615	179414	284377	145772	244972	232616	305481	7	6	6	6	4	6	6	6
Becn1	O88597	BECN1_MOUSE	51588.9	-0.0553545	0.294447	28979.2	24807.7	28586.9	27806.4	26587.6	27126.6	23478.8	28839.8	49.1451	41.1802	48.2604	45.4764	44.57	44.4384	38.8701	47.6412	776955	749161	494975	604995	451908	538086	447691	690426	10	9	11	10	8	9	8	10
Bet1	O35623	BET1_MOUSE	13274.3	-0.180652	0.475317	26958.4	24230.5	18534.5	22537.7	24475.9	22448.3	16112.9	18365.3	45.7181	40.2221	31.2899	36.8596	41.03	36.7745	26.6755	30.3381	185977	188281	82575.9	126175	107044	114577	79055.5	113130	2	2	2	2	2	2	1	1
Bet1l	O35153	BET1L_MOUSE	12428.2	0.0259707	0.0507341	22687	24564.1	17441.2	26818.5	19502.6	27800	20080.9	25789.7	38.4743	40.7759	29.4443	43.8608	32.6931	45.5415	33.2446	42.6027	146534	178707	72751.9	140570	79857.3	132847	92243.4	148738	3	3	1	3	2	3	2	3
Bfar	Q8R079;Q8R079-2	BFAR_MOUSE	52968.16;52968.16-2	-0.0401045	0.0100342		315.204	1760.54	1358.07	310.69	1343.11	1685.87			0.523231	2.97213	2.22108	0.520824	2.20027	2.79102		NaN	9773.23	31298.2	30338.1	5421.96	27354.4	33005.3	NaN	0	1	2	2	1	2	2	0
Bhlhe41	Q99PV5	BHE41_MOUSE	43946.1	-0.189848	0.221064	438.103	530.914	590.837	297.798	491.513	367.128		362.809	0.742968	0.881306	0.997449	0.487038	0.823945	0.601424		0.599333	10005.8	13657.7	8714.6	5519.4	7116.55	6203.52	NaN	7398.9	2	2	3	2	2	2	0	2
Bicd2	Q921C5;Q921C5-2	BICD2_MOUSE	93390.83;93390.83-2	-0.186426	1.10325	22011	22329.2	24088.5	21264	16684.2	20745.7	19741.9	21648.3	37.3279	37.0659	40.6662	34.7766	27.9685	33.9853	32.6835	35.7614	1.06831e+06	1220700	755046	837528	513362	744958	681458	938203	25	25	25	24	20	24	22	25
Bid	P70444	BID_MOUSE	21951.6	-0.126392	0.538323	244549	208206	214580	184563	172266	207940	190589	209645	414.725	345.618	362.253	301.847	288.778	340.645	315.527	346.318	2789877	2.67542e+06	1580935	1.70868e+06	1.24589e+06	1.75511e+06	1.54635e+06	2.1356e+06	9	9	9	9	9	9	9	9
Bin1	O08539;O08539-2	BIN1_MOUSE	64470.16;64470.16-2	0.0979535	1.0417	354860	357082	329053	360086	373179	375138	399726	351470	601.799	592.749	555.505	588.909	625.577	614.546	661.761	580.601	11889651	13475949	7.12005e+06	9790739	7926654	9299286	9525029	10515136	22	22	22	22	21	22	22	22
Bin2	D3Z6Q9	BIN2_MOUSE	52554	-0.0766004	0.518658	115986	125123	130635	135930	129025	113316	124947	114134	196.698	207.702	220.538	222.308	216.291	185.632	206.854	188.541	3167850	3849243	2.30422e+06	3.01279e+06	2.23406e+06	2289788	2.42703e+06	2783484	17	17	17	17	16	16	16	16
Bin3	Q9JI08	BIN3_MOUSE	29650.8	#DIV/0!	#NUM!			427.495								0.721696						NaN	NaN	4254.29	NaN	NaN	NaN	NaN	NaN	0	0	1	0	0	0	0	0
Birc6	O88738	BIRC6_MOUSE	532170	-0.0476729	0.33366	16094.5	15837.4	18143	16527.7	14957.2	16251.8	15997.5	17231.2	27.2943	26.2898	30.6289	27.0305	25.0734	26.6234	26.4845	28.4646	4.45125e+06	4933640	3.24054e+06	3.70948e+06	2.6225e+06	3.32546e+06	3.14665e+06	4.25533e+06	84	83	87	84	77	82	76	84
Bles03	Q8VD62	CK068_MOUSE	31845.5	-0.0116731	0.0632619	73737.7	79424.5	69143.8	78964.1	70281.8	78012.6	71922.4	78625.7	125.05	131.843	116.728	129.143	117.817	127.799	119.07	129.884	1.22037e+06	1.48059e+06	739028	1060543	737403	955240	846559	1.16193e+06	9	9	9	9	9	9	8	9
Blm	O88700	BLM_MOUSE	158366	0.277532	0.312613	245.998	140.015	277.8	442.541	329.292	213.691	284.135	513.916	0.417182	0.232422	0.468981	0.723761	0.552006	0.350065	0.470395	0.848951	20246.3	12979.8	14765.7	29557.3	17181.3	13012.1	16631.5	37767.9	1	1	1	1	1	1	1	1
Blmh	Q8R016	BLMH_MOUSE	52511.1	-0.127517	0.708248	262972	274056	247533	289715	210741	253482	249331	269844	445.968	454.927	417.885	473.82	353.275	415.25	412.777	445.762	7176519	8424077	4362583	6.41613e+06	3.64599e+06	5.11796e+06	4839191	6575554	31	31	30	31	28	31	30	31
Blnk	Q9QUN3	BLNK_MOUSE	50670.7	-0.0291915	0.092519	42617.5	47368.8	38200.5	49383.8	39136.4	43960.5	44285.3	46631.6	72.2741	78.6312	64.4899	80.7655	65.606	72.0154	73.3159	77.0319	1.12227e+06	1.40502e+06	649657	1.05534e+06	653358	856483	829395	1.09649e+06	8	8	8	8	8	8	8	8
Bloc1s1	O55102	BL1S1_MO	14281.3	0.0134252	0.00806366	131370	149713	138352	155140	115675	151207	143828	169237	222.788	248.521	233.565	253.726	193.911	247.705	238.113	279.567	975030	1.25159e+06	663150	934416	544277	830308	759199	1.12158e+06	7	7	7	7	7	7	7	7
Bloc1s2	Q9CWG9	BL1S2_MO	16299.5	0.414267	1.0161	12408.6	14122.7	13859.9	15863	14714.1	18541	25880.4	15830	21.0435	23.4433	23.3983	25.9433	24.666	30.3736	42.846	26.1499	105112	134748	75821.9	109046	79017.5	116200	155916	119735	1	1	1	1	1	1	1	1
Bloc1s3	Q5U5M8	BL1S3_MO	20397.8	-0.115764	0.344254	44838.8	51658.9	59163.2	41367.9	48881.5	43103.4	40522.8	49328.9	76.0411	85.7526	99.8791	67.6559	81.9422	70.6113	67.087	81.4876	475325	616823	405036	355875	328505	338060	305512	466931	5	5	5	5	5	5	5	5
Bloc1s4	Q8VED2	BL1S4_MO	23111.9	-0.0584633	0.445047	67802.6	74640.8	80862.2	75454.9	68727.9	72799.3	71866.9	73501.6	114.985	123.902	136.511	123.404	115.212	119.259	118.978	121.419	814396	1.00982e+06	627249	735484	523338	646938	613917	788316	7	7	7	7	7	7	7	7
Bloc1s5	Q8R015	BL1S5_MO	21283.1	0.151326	1.01403	178008	195401	155158	193953	192526	202742	202865	204289	301.879	324.361	261.936	317.204	322.74	332.129	335.851	337.471	1968917	2434409	1108324	1.74093e+06	1.35001e+06	1659122	1.59583e+06	2.01767e+06	8	8	8	8	7	8	8	8
Bloc1s6	Q9R0C0	BL1S6_MO	19682.4	-0.132133	0.551572	33113.5	33746.7	42898	33622	29461.2	31642.5	34973	34755	56.1564	56.0188	72.4202	54.9877	49.3872	51.8362	57.8992	57.4126	338717	388814	283383	279095	191048	239469	254423	317442	5	5	4	5	5	5	4	5
Bltp2	Q5SYL3	BLTP2_MOUSE	254469	-0.288558	1.77991	846.813	795.476	733.347	787.224	600.575	602.655	630.429	755.838	1.43609	1.32047	1.23803	1.28748	1.00677	0.98726	1.0437	1.24859	111989	118494	62633.1	84485.7	50352	58966.2	59294.7	89254.9	6	8	7	8	5	8	7	8
Bltp3a	B2KF50;Q570Z6	B2KF50_MOU;Q570Z6_M	157012.14;165581.73	-1.45084	1.18513	463.657	436.229	675.68	272.959	68.5965		42.5291	396.028	0.786305	0.72413	1.14068	0.446415	0.114991		0.0704084	0.654208	37834.1	40094	35606.8	18075.1	3548.54	NaN	2468.11	28855.4	4	3	4	2	1	0	1	3
Bltp3b	A2RSJ4	BLT3B_MOUSE	161940	-0.012089	0.0895763	8908.16	8995.37	8259.02	8374.72	8538.79	8586.29	7946.38	9177.6	15.1071	14.9321	13.9428	13.6966	14.314	14.0659	13.1555	15.1607	749713	852717	448891	571971	455580	534637	475629	689686	21	22	18	20	20	22	20	20
Blvra	Q9CY64	BIEA_MOUSE	33524.5	-0.152105	1.78835	2.37944e+06	2.49942e+06	2.39201e+06	2.2811e+06	2.05809e+06	2.25251e+06	2.04681e+06	2.23875e+06	4035.23	4148.98	4038.18	3730.67	3450.07	3690.02	3388.57	3698.24	41456212	49049336	26914332	32252048	22732194	29035430	25362098	34828576	22	23	22	22	20	22	21	22
Blvrb	Q923D2	BLVRB_MOUSE	22197.3	-0.0300299	0.18828	3.83704e+06	4.22384e+06	4.37559e+06	3.81387e+06	3.7364e+06	3.97404e+06	4.1537e+06	4.05146e+06	6507.15	7011.49	7386.86	6237.46	6263.48	6510.21	6876.6	6692.71	44263936	54883352	32598408	35704012	27325444	33918156	34078508	41733076	14	14	14	14	14	14	14	14
Bmp2k	Q91Z96	BMP2K_MOUSE	126185	-7.3635e-05	0.00492139	27143.7	31620.3	27861.7	31054.8	27114.7	30248.2	29018.8	31293	46.0324	52.489	47.036	50.7892	45.4535	49.5521	48.0416	51.6936	1.78004e+06	2.33564e+06	1.17998e+06	1652674	1.12726e+06	1.4676e+06	1.35342e+06	1.83241e+06	26	25	24	26	23	24	24	25
Bms1	Q8K0N8	Q8K0N8_M	105777	-0.800545	0.310535	114.35		203.004			91.1016			0.193923		0.342711			0.149241			6286.08	NaN	7207.04	NaN	NaN	3705.255126953125	NaN	NaN	1	0	1	0	0	1	0	0
Bms1	Q3V0N4	Q3V0N4_M	137883	0.329222	0.797936	22791.1	34019.6	23412	28420.5	44212.2	27933.2	29287.3	35059.5	38.6508	56.4718	39.524	46.4808	74.1148	45.7598	48.4862	57.9156	1.63316e+06	2.74582e+06	1.08345e+06	1.65269e+06	2.00848e+06	1.48092e+06	1.49257e+06	2243284	8	9	8	9	8	9	9	8
Bmt2	Q8BXK4	SAMTR_MOUSE	45952.5	0.0660102	0.14278	10642.6	8837.04	8701.13	6665.49	8411.36	11460.7	7738.19	8867.38	18.0485	14.6693	14.6892	10.9012	14.1003	18.7747	12.8109	14.6482	254160	237710	134197	129179	127347	202497	131430	189092	5	5	5	4	4	5	5	5
Bnip1	Q6QD59	SEC20_MOUSE	26175.3	-0.167722	0.336324	25126.5	25069.1	40692.9	27087.6	24708.9	25573.7	29890	24855.4	42.6114	41.6142	68.6976	44.3009	41.4206	41.8944	49.4839	41.0593	341803	384116	357494	299028	213088	257385	289175	301912	4	3	4	3	3	3	4	3
Bnip2	O54940	BNIP2_MOUSE	37768.8	-0.195016	0.742815	28071.2	32441.1	31962.8	27319.1	21608	28397.3	23570.9	31071.7	47.6053	53.8516	53.9595	44.6795	36.2224	46.5201	39.0224	51.3281	550995	717235	405170	435161	268882	412392	329044	544586	5	5	5	5	4	5	4	5
Bod1l	E9Q6J5;E9Q6J5-2;E9Q6J5-3	BD1L1_MO	327452.94;327452.94-2;327452.94-3	0.0781638	0.629207	1622.24	1623.24	1605.99	1755.06	1879.58	1621.41	1807.35	1665.98	2.75113	2.69454	2.71122	2.87033	3.15083	2.65618	2.99213	2.75208	276069	311146	176502	242376	202780	204147	218744	253156	17	19	19	17	15	16	17	17
Bok	O35425;O35425-2	BOK_MOUSE	23456.31;23456.31-2	2.49609	0.403666		5659.16			44339.1		45193.2	6247.03		9.39409			74.3276		74.8191	10.3196	NaN	77704.1	NaN	NaN	342658	NaN	391812	67998.9	0	1	0	0	1	0	1	1
Bola1	Q9D8S9	BOLA1_MOUSE	14379.4	-0.0783603	0.699689	101284	88490.6	88836.1	98608.1	89368.2	89471.2	91505.8	86930.9	171.765	146.892	149.973	161.27	149.812	146.57	151.491	143.603	756888	744850	428734	598001	423386	494678	486332	580072	6	6	6	6	6	6	6	6
Bola2	Q8BGS2	BOLA2_MOUSE	10214.6	-0.0664532	0.431205	430512	372160	390522	373221	407128	360264	378633	349874	730.095	617.778	659.279	610.39	682.487	590.18	626.842	577.965	2.28538e+06	2225269	1.33883e+06	1.60782e+06	1.37014e+06	1.41495e+06	1.4295e+06	1.65844e+06	7	7	7	7	7	7	7	7
Bop1	P97452	BOP1_MOUSE	82545.6	-0.0414939	0.166801	57447.3	56602	49311.3	56902	43264.1	56938.6	58069.4	55745.7	97.4235	93.9581	83.2472	93.0613	72.5255	93.276	96.136	92.0877	2.46443e+06	2.735e+06	1.36615e+06	1980940	1.17662e+06	1.80718e+06	1771682	2.13537e+06	21	20	22	20	18	20	20	18
Borcs5	Q9D920	BORC5_MOUSE	22120.3	0.0792591	0.283677	27925.3	25580.3	22535.8	25544.2	31467.8	24879.5	23739.2	27236.3	47.3579	42.4627	38.0449	41.7767	52.7508	40.7572	39.3011	44.9923	321028	331229	167311	238305	229335	211608	194090	279581	7	7	7	7	7	7	7	7
Borcs6	Q9D6W8	BORC6_MOUSE	38011.2	-0.0668797	0.184055	11360.2	9825.26	9302.43	10881.1	4746.51	10877.5	11423.3	12447.7	19.2656	16.3097	15.7043	17.7957	7.95679	17.8194	18.9118	20.5627	224415	218619	118677	174436	59442.9	158979	160491	219568	10	8	9	8	6	7	9	9
Bpgm	P15327	PMGE_MOUSE	29978.2	0.169895	0.110656		2222.68		3428.82	4604.36	2064.18	2471.68	3575.37		3.6896		5.60771	7.71849	3.38151	4.09196	5.90624	NaN	39004.5	NaN	43351.1	45476.7	23793.2	27386.9	49738.8	0	1	0	1	1	1	1	1
Bphl	Q8R164	BPHL_MOUSE	32850.9	-0.0368247	0.103042	67187	86227.7	68104.3	81959.2	59245	79087.1	74490.9	83007	113.941	143.136	114.973	134.042	99.3151	129.559	123.322	137.121	1.14706e+06	1.65816e+06	750897	1.13552e+06	641229	998971	904472	1.26541e+06	9	10	11	10	9	10	9	10
Bpnt1	Q9Z0S1	BPNT1_MOUSE	33196	0.0155148	0.0549865	206075	220546	198693	225087	187777	221892	215046	234881	349.478	366.101	335.433	368.122	314.779	363.5	356.016	388.006	3.55521e+06	4285654	2213746	3.15127e+06	2.05372e+06	2.83222e+06	2638530	3.61828e+06	15	15	15	15	15	15	15	15
Bpnt2	Q80V26	IMPA3_MOUSE	38616.3	0.0186258	0.075511	19462.2	19223.3	14528.4	19022.9	16364.4	17966.4	20030.3	18814.3	33.0055	31.9103	24.5268	31.1113	27.4324	29.4323	33.1609	31.0798	390585	434542	188299	309811	208202	266767	285893	337153	7	6	5	7	5	6	7	6
Bptf	A2A654;A2A655;E5D6T0;E9Q6A7	A2A654_MOU;A2A655_MOU;E5D6T0_M;E9Q6A7_M	333227.84;326775.99;NaN;321597.83	0.0888803	0.764525	483.559	432.694	435.496	397.283	463.06	454.632	468.08	474.402	0.820057	0.718263	0.735203	0.649744	0.776248	0.744771	0.774924	0.783677	83742.2	84402.4	48706.2	55833.1	50838.5	58250.6	57651	73359.5	7	6	6	5	7	6	6	6
Braf	P28028;P28028-1	BRAF_MOUSE	82514.54;82514.54-1	0.0332795	0.154952	3233.98	4130.26	1147.63	4064.12	3548.6	3462.57	2529.6	3328.7	5.48444	6.85615	1.93743	6.64673	5.94867	5.67232	4.18785	5.49877	138682	199499	31782.8	141432	96472	109857	77148.5	127460	6	6	4	6	6	5	5	6
Brap	Q99MP8;Q99MP8-2	BRAP_MOUSE	66991.14;66991.14-2	-0.192324	0.321044	10042.5	9907.82	5780.72	10235.1	8097.94	7991	6957.31	8431.13	17.0309	16.4468	9.759	16.7391	13.5749	13.0907	11.5181	13.9276	349634	388533	129975	289173	178733	205834	172268	262103	13	13	10	13	9	10	10	10
Brat1	Q8C3R1	BRAT1_MOUSE	89085.6	-0.444911	0.64776	4485.77	1938.08	3700.68	2635.77	2096.96	2735.33	2398.75	2143.06	7.60731	3.21718	6.24747	4.31072	3.51523	4.48097	3.97122	3.54017	207682	101068	110649	99029.8	61547.8	93695	78983.7	88595.1	5	5	6	5	5	6	4	5
Brcc3	P46737	BRCC3_MOUSE	33340.1	0.14261	0.122178	158933	162444	103267	167992	96194.5	223749	186098	148169	269.53	269.653	174.334	274.746	161.255	366.543	308.092	244.764	2.7538e+06	3.17031e+06	1.15554e+06	2.36214e+06	1.05665e+06	2.86832e+06	2.29326e+06	2.29241e+06	13	13	13	13	12	13	13	13
Brd1	G5E8P1;G5E8P1-2	BRD1_MOUSE	119714.44;119714.44-2	#DIV/0!	#NUM!			545.838								0.921483						NaN	NaN	21931.6	NaN	NaN	NaN	NaN	NaN	0	0	1	0	0	0	0	0
Brd2	Q7JJ13;Q7JJ13-2	BRD2_MOUSE	88066.86;88066.86-2	0.138923	0.708122	9503.76	10184.6	8044	10695.9	11512.2	10415.8	10003.9	10380.8	16.1172	16.9062	13.5798	17.4928	19.2984	17.063	16.5618	17.1483	434972	525034	237762	397265	334029	352700	325631	424241	13	12	12	12	12	13	13	13
Brd3	Q8K2F0	BRD3_MOUSE	79761.7	-1.25553	1.26716	358.436	420.171	406.693	631.789			190.268		0.607863	0.697476	0.686579	1.03327			0.314995		14857.9	19617.9	10887.3	21252.8	NaN	NaN	5609.24	NaN	2	2	1	3	0	0	1	0
Brd4	Q9ESU6	BRD4_MOUSE	155895	0.656932	1.02965	11455.5	9245.03	7229.57	10556.9	23230.4	13270.5	14661	9521.46	19.427	15.3466	12.2049	17.2655	38.9422	21.7395	24.2718	15.7287	928107	843671	378272	694096	1.19317e+06	795462	844775	688818	13	13	13	13	13	13	13	13
Brd9	Q3UQU0	BRD9_MOUSE	66840.2	0.471804	0.969293	402.229	602.936	405.57	658.161	985.103	643.06	576.31	664.758	0.682131	1.00086	0.684681	1.0764	1.65137	1.05345	0.954103	1.09813	13972.2	23590.7	9098.34	18553.3	21693.7	16526.8	14237.7	20619.1	1	1	1	1	1	1	1	1
Bri3	P28662	BRI3_MOUSE	13643	0.116656	0.252177	52945.1	63621.7	51265.8	82050.3	51620.6	76496.7	67602.3	75208.2	89.7884	105.611	86.5468	134.19	86.5339	125.316	111.918	124.238	375396	508098	234745	472107	232031	401284	340892	476150	2	2	2	2	2	2	2	2
Bri3bp	Q8BXV2	BRI3B_MOUSE	28263.1	0.16016	0.751174	75724.8	84314.6	63029.5	89557.6	87803.7	85839.5	90372.9	85316.2	128.42	139.96	106.406	146.468	147.189	140.621	149.616	140.936	1.11227e+06	1.39494e+06	597892	1.06751e+06	817611	932839	944068	1.11897e+06	4	4	3	4	4	4	4	4
Brix1	Q9DCA5	BRX1_MOUSE	41241.1	-0.213362	0.804026	32392.2	34978.9	43165.8	31801	32821.6	28440.9	27171.6	34336	54.9332	58.0643	72.8724	52.0095	55.0203	46.5914	44.9836	56.7205	694263	844441	597488	553123	445968	450996	414182	657126	11	11	11	11	11	11	11	11
Brk1	Q91VR8	BRK1_MOUSE	8760.91	0.313915	0.216633	20876	9914.84	13922.6	17056.3	34365.1	17922.7	12553.4	11943.5	35.4032	16.4584	23.5041	27.8951	57.6077	29.3607	20.7825	19.7297	95049.6	50847.2	40938.1	63021	99192.9	60374.3	40649.4	48556.6	2	1	2	2	2	2	1	1
Brox	Q8K2Q7	BROX_MOUSE	46201.8	0.0901994	1.21626	232898	235243	240405	222523	234178	257536	244776	254648	394.966	390.498	405.85	363.929	392.562	421.892	405.236	420.659	5592136	6362195	3.72787e+06	4335947	3564658	4575060	4179969	5.45968e+06	16	17	17	15	15	16	16	17
Bscl2	Q9Z2E9	BSCL2_MOUSE	43104.8	-0.439004	1.01151	5161.41	4036.26	5193.01	4682.71	3393.73	3676.17	2206.33	4793.16	8.75312	6.70011	8.76683	7.65842	5.68906	6.02224	3.65265	7.91793	115624	101844	75128.4	85128.3	48196.7	60928.5	35151.2	95877.3	3	3	3	3	3	3	2	3
Bsdc1	Q80Y55	BSDC1_MOUSE	46952.7	-0.680543	0.76004	19720.5	9492.02	12141.6	7450.89	6509.22	3883.48	8323.76	11734.4	33.4435	15.7565	20.4974	12.1857	10.9117	6.36185	13.7803	19.3844	481205	260886	191335	147543	100694	70110.1	144452	255676	7	6	7	5	4	2	4	5
Bsg	P18572;P18572-2	BASI_MOUSE	42444.69;42444.69-2	0.0656854	0.315625	38652.7	42470.5	41178.3	49991.4	45818.4	44997.2	48461.3	41041.8	65.5502	70.5001	69.5171	81.7593	76.8074	73.7138	80.2295	67.7979	852621	1.05522e+06	586612	894889	640733	734359	760262	808384	9	9	9	9	8	9	9	9
Bst1	Q64277	BST1_MOUSE	34616.4	1.51564	2.45004		2892.79	3006.94	1737.11	5235.1	7132.36	7369.08	9377.6		4.80197	5.07631	2.84098	8.77583	11.6841	12.1998	15.4911	NaN	58618	34935.5	25360.6	59706.4	94932.6	94284.6	150641	0	1	2	1	2	2	2	2
Bst2	Q8R2Q8	BST2_MOUSE	19152.1	0.569533	1.64283	100828	85490.5	57518.2	70786.5	126191	111165	129619	99939.4	170.991	141.912	97.102	115.769	211.539	182.109	214.589	165.092	1.00357e+06	958442	369726	571763	796265	818621	917548	888221	5	5	5	5	5	5	5	5
Btaf1	E9QAE3	E9QAE3_MOU	207052	-0.13668	1.01178	18278.5	19421.1	19992.3	20355.5	15921.6	17147.7	18578	19345.4	30.998	32.2387	33.7509	33.2908	26.69	28.0912	30.7566	31.9572	1.96685e+06	2.35389e+06	1.38931e+06	1.77751e+06	1.08612e+06	1.36516e+06	1.42175e+06	1.85877e+06	42	43	39	43	35	37	39	42
Btbd2	F6WBW4;P58544;Q5XJI1;Q7TNF6	F6WBW4_MOU;BTBD1_MOUSE;Q5XJI1_MOU;Q7TNF6_MOU	NaN;53232.89;40199.85;43422.53	#DIV/0!	#NUM!			569.667								0.96171						NaN	NaN	10177.9	NaN	NaN	NaN	NaN	NaN	0	0	1	0	0	0	0	0
Btbd9	Q8C726	BTBD9_MOUSE	69147.5	0.400067	0.269421	281.125	217.407		183.138	405.607	136.135	387.763	269.842	0.476753	0.360891		0.299517	0.679937	0.223015	0.641956	0.445759	10102.5	8800	NaN	5340.8	9240.52	3619.489013671875	9910.33	8658.74	1	1	0	1	1	1	1	1
Btf3	Q64152-2	BTF3_MOUSE	17699	-0.179319	1.29102	1.28855e+06	1.26621e+06	1.47528e+06	1.34994e+06	1.09071e+06	1.1368e+06	1.29223e+06	1.23143e+06	2185.22	2101.89	2490.56	2207.78	1828.41	1862.29	2139.33	2034.23	11852319	13118648	8763605	10076621	6.36024e+06	7736293	8453434	10114138	13	13	13	13	13	12	12	13
Btf3l4	Q9CQH7	BT3L4_MO	17270.5	-0.133	0.43241	189666	206286	266059	195805	187423	221872	182773	190202	321.65	342.431	449.16	320.232	314.185	363.468	302.587	314.2	1.70235e+06	2.08549e+06	1542205	1.42619e+06	1.06645e+06	1473357	1.16671e+06	1.52437e+06	7	7	8	7	7	8	7	7
Btk	P35991	BTK_MOUSE	76437.5	0.0449296	0.264596	134581	151304	133829	145720	134361	153400	156206	139352	228.232	251.161	225.93	238.32	225.235	251.298	258.605	230.199	5346159	6.76999e+06	3.43334e+06	4697590	3.38372e+06	4508502	4413158	4.94297e+06	32	33	34	33	31	34	33	32
Bub1	O08901	BUB1_MOUSE	119563	-0.967307	2.33968	97.5975	97.7138		128.017	51.6143	50.3026		63.4525	0.165513	0.162203		0.209367	0.0865234	0.082405		0.104819	6064.4	6838.87	NaN	6455.26	2033.2008056640625	2312.52	NaN	3520.57	1	1	0	1	1	1	0	1
Bub3	Q9WVA3	BUB3_MOUSE	36954.5	0.0524398	0.449428	234518	240573	214687	256826	244138	252045	241759	243702	397.714	399.346	362.433	420.03	409.26	412.896	400.241	402.577	4.50399e+06	5204108	2.66276e+06	4.00273e+06	2.97247e+06	3581338	3.30213e+06	4.17921e+06	13	13	13	13	13	13	13	13
Bud23	Q9CY21	BUD23_MOUSE	31586.8	0.128641	0.236272	17767.3	17641.9	30243.2	16406.3	21432.2	21279.3	29476.5	17523.8	30.1312	29.2852	51.0565	26.832	35.9278	34.8595	48.7995	28.948	291663	326200	320622	218558	223042	258442	344134	256863	4	5	5	4	4	4	5	3
Bud31	Q6PGH1	BUD31_MOUSE	16999.7	-0.150019	0.825524	125673	120028	148593	114704	113636	119283	117452	108357	213.125	199.244	250.854	187.595	190.493	195.408	194.446	178.998	1110290	1.19442e+06	847810	822380	636462	779690	737986	854806	9	9	9	9	8	9	9	8
Bysl	O54825	BYST_MOUSE	49783.5	-0.0323795	0.0776241	27390.4	34109.4	24297.4	27929.5	25178.1	27593.6	26965.4	31465.5	46.4507	56.6208	41.0189	45.6777	42.2072	45.2034	44.6422	51.9787	708659	994012	405980	586406	412975	528194	496178	726924	14	14	11	12	12	11	11	14
Bzw1	Q9CQC6	5MP2_MOUS	48043.2	-0.127566	0.629291	477511	416838	398916	391755	414803	379433	334565	413623	809.8	691.942	673.449	640.702	695.352	621.581	553.885	683.274	11922537	11722807	6.43239e+06	7.93773e+06	6565799	7009174	5.94098e+06	9221580	25	24	24	23	21	22	22	23
Bzw2	Q91VK1	5MP1_MOUS	48063.2	0.184209	0.661528	54980.8	63795.6	40664.3	57608.6	60097.3	65094.9	57106.2	64311.6	93.2408	105.899	68.6493	94.2169	100.744	106.638	94.5414	106.238	1.37334e+06	1794881	655971	1167751	951660	1202984	1.01447e+06	1.4344e+06	14	14	10	13	12	13	12	14
C1qa	P98086	C1QA_MOUSE	25974.4	-0.138585	0.469501	74603.8	55727.6	53422.2	55476.5	53581.9	58626	49448.3	55662.7	126.519	92.5066	90.1872	90.7299	89.8217	96.0403	81.8636	91.9506	1.00707e+06	847321	465721	607722	458540	585512	474725	670932	7	7	5	7	5	6	5	6
C1qb	P14106	C1QB_MOUSE	26717.3	0.101324	0.46531	374454	267418	318557	306073	345804	361772	320693	330382	635.028	443.909	537.787	500.572	579.686	592.65	530.918	545.765	5.1993e+06	4.18232e+06	2.85654e+06	3448801	3.04395e+06	3716451	3166848	4.09617e+06	6	6	7	6	6	7	6	6
C1qbp	O35658	C1QBP_MOUSE	31012.9	0.0567883	0.365898	245576	276530	251389	286938	262160	277446	298390	265011	416.467	459.034	424.394	469.277	439.47	454.508	493.996	437.778	3.95805e+06	5.02015e+06	2.61666e+06	3.75301e+06	2.67869e+06	3.30842e+06	3.42036e+06	3813938	8	8	8	8	7	9	8	8
C1qc	Q02105	C1QC_MOUSE	25991.6	-0.0174786	0.0729218	546880	504389	451332	528309	459213	548412	449907	548920	927.441	837.274	761.936	864.031	769.799	898.4	744.838	906.775	7.38717e+06	7.67415e+06	3.9372e+06	5.79123e+06	3.93243e+06	5480738	4322159	6.6208e+06	9	9	9	9	9	9	9	9
C1qtnf3	Q9ES30	C1QT3_MOU	26828.2	0.393631	0.530063	8142.91	15687.2	5549.18	19696.3	22094.2	16097.5	11733.9	14544.9	13.8094	26.0404	9.36811	32.2127	37.0375	26.3706	19.426	24.027	113533	246359	49966.4	222857	195291	166054	116354	181079	3	3	3	3	3	3	3	3
C2cd2l	Q80X80	C2C2L_MOU	76329.1	-0.285571	0.795145	15702.8	13647.7	11386.3	13973.1	14039.4	12700.9	8969.61	9174.93	26.6299	22.6548	19.2223	22.8525	23.5349	20.8064	14.8495	15.1563	622902	609791	291697	449814	353064	372756	253052	324983	15	15	13	14	12	14	11	11
C3	P01027	CO3_MOUSE	186484	0.675741	1.04071	72640.2	57923.8	47225.4	81418.1	167304	76457.4	82692.9	87608.5	123.189	96.1523	79.7258	133.157	280.459	125.251	136.901	144.723	7039986	6.32311e+06	2955807	6.40343e+06	10279246	5.48227e+06	5.69973e+06	7581511	18	17	16	17	18	18	16	18
C3ar1	O09047	C3AR_MOUSE	53575.8	-0.0892288	0.395727	63765.9	55524.6	68675.1	70497.6	56033.6	65973.3	57353	63602.1	108.139	92.1696	115.937	115.297	93.9316	108.076	94.95	105.066	1.77546e+06	1.74135e+06	1234887	1.59292e+06	989079	1.35905e+06	1.13572e+06	1.58128e+06	7	7	7	7	6	7	6	7
C4b	P01029	CO4B_MOUSE	192915	0.15796	0.421185	30173.9	40085.8	25822.5	39288.8	45452.5	33488	35532.3	36561.9	51.1713	66.5416	43.5934	64.2556	76.194	54.8595	58.825	60.3976	3025185	4526786	1.67195e+06	3196583	2.88894e+06	2.48402e+06	2.53358e+06	3.27314e+06	6	7	6	7	6	7	8	6
C5	P06684	CO5_MOUSE	188878	0.118254	0.0156246				396.911	710.914	334.627	300.551	377.172				0.649135	1.19174	0.54818	0.497573	0.623059	NaN	NaN	NaN	31617.3	44239.8	24302	20981.9	33058.9	0	0	0	1	1	1	1	1
C5ar1	P30993	C5AR1_MOU	39023.1	-0.195618	1.43442	209535	209297	238963	229858	173827	207281	193123	200867	355.346	347.428	403.416	375.926	291.394	339.564	319.722	331.817	4.24945e+06	4.78098e+06	3.12976e+06	3.78297e+06	2.23487e+06	3.11014e+06	2785485	3.63747e+06	6	6	6	6	6	6	6	6
C6	E9Q6D8;Q91X70;Q9QXT7	E9Q6D8_M;Q91X70_MO;Q9QXT7_MOU	104624.17;86630.64;86603.57	0.181606	0.09802				64.8783	104.716	68.1327	70.4866	50.9912				0.106106	0.175539	0.111614	0.116693	0.0842336	NaN	NaN	NaN	2862.74	3609.58	2740.86	2725.73	2475.683837890625	0	0	0	1	1	1	1	1
C7	D3YXF5	D3YXF5_MOU	93337.5	0.899992	0.937831	3514.9	2648.26		3101.23	9220.36	3368.99	6629.75	3831.41	5.96084	4.39605		5.07196	15.4565	5.51902	10.9758	6.3292	170499	144693	NaN	122079	283542	120908	228717	165952	4	2	0	4	4	4	4	4
C8b	Q8BH35;Q8BH35-2	CO8B_MOUSE	66229.32;66229.32-2	0.0518855	0.000185505	513.971	1099.72		1205.61	454.53	985.175	817.508	1639.51	0.871631	1.82552		1.97174	0.761949	1.6139	1.35341	2.70835	17690.6	42635	NaN	33675	9918.06	25087.9	20011.9	50388.8	1	1	0	1	1	1	1	1
C9orf72	Q6DFW0	CI072_MOUSE	54277.6	-0.143412	0.824872	27650.8	26206.4	30781.4	25297.2	23612.3	26522.3	22613.2	26785.3	46.8923	43.502	51.9651	41.3727	39.5824	43.4485	37.4369	44.2473	779975	832645	560749	579085	422253	553518	453656	674661	11	10	11	11	9	10	10	9
Ca13	Q9D6N1	CAH13_MOUSE	29522.2	-0.0548927	0.11727	110549	76226.6	94889.8	80102.6	101317	80298	82721.8	83924.8	187.477	126.534	160.193	131.005	169.842	131.543	136.949	138.638	1.69611e+06	1.31731e+06	940215	997345	985471	911492	902637	1149760	9	9	9	8	8	9	9	8
Ca5b	Q9QZA0	CAH5B_MOUSE	36622.8	0.167898	0.439272	1066.94	1206.95		1084.3	1080.06	1077.56	1527.08	1345.51	1.80941	2.00351		1.77334	1.81056	1.76525	2.52815	2.22269	20307.1	25874.6	NaN	16747.6	13032.1	15173.8	20670.9	22866.9	1	1	0	1	1	1	1	1
Cab39	Q06138	CAB39_MOUSE	39842.9	-0.0434813	0.935082	315535	325016	313097	316098	300509	319464	301422	310653	535.108	539.52	528.57	516.967	503.756	523.341	499.016	513.176	6.5336e+06	7580342	4186872	5.31157e+06	3.94478e+06	4894103	4438862	5743757	20	18	19	18	19	17	17	19
Cab39l	Q9DB16	CB39L_MOUSE	39105.6	0.0274347	0.109717	52674.5	54222.1	38056.9	51373.7	52539.9	52129.6	44895	50531.8	89.3294	90.0075	64.2475	84.02	88.0749	85.3979	74.3254	83.4748	1070513	1.24122e+06	499495	847286	676926	783831	648906	917006	8	8	6	8	7	8	7	8
Cactin	Q9CS00	CATIN_MOUSE	90661.4	0.0118476	0.0651768	747.222	652.362	724.12	724.918		718.328	675.638	760.118	1.2672	1.08291	1.22246	1.18558		1.17675	1.11854	1.25566	35206.7	34621.3	22033.9	27718	NaN	25040.6	22640.3	31979.5	1	1	1	1	0	1	1	1
Cacul1	Q8R0X2	CACL1_MOUSE	42106.1	-0.0303003	0.16965	37166.4	35334.9	31884.9	38411.6	33570.2	35202.8	35187.9	35869.1	63.0297	58.6551	53.828	62.8209	56.2751	57.6687	58.2549	59.253	813297	870925	450598	682115	465706	569930	547626	700864	11	11	9	11	8	11	10	11
Cacybp	Q9CXW3	CYBP_MOUSE	26510.2	0.00145713	0.0250682	563556	605303	547318	603339	571464	588930	581148	580318	955.721	1004.79	923.98	986.74	957.97	964.776	962.111	958.642	7764318	9393301	4869804	6745661	4.99132e+06	6003110	5694355	7139166	19	18	19	19	19	19	18	18
Cad	B2RQC6	PYR1_MOUSE	243238	0.0416377	0.205944	87215.4	93952.5	73301	92818.4	82609	92384.3	91401.7	91061.4	147.907	155.959	123.747	151.801	138.481	151.343	151.319	150.427	11025005	13377428	5984128	9521738	6620235	8640321	8217342	10278621	69	69	68	70	63	72	68	70
Cadm1	Q8R5M8;Q8R5M8-2;Q8R5M8-3;Q8R5M8-4	CADM1_MOUSE	49788.46;49788.46-2;49788.46-3;49788.46-4	-0.00809812	0.00592204	97946.2	68986.4	82005	97415.3	85214.5	79209.5	96979.8	83010.3	166.105	114.516	138.44	159.319	142.849	129.76	160.554	137.127	2.53437e+06	2.01059e+06	1.37034e+06	2.04553e+06	1.39784e+06	1.51637e+06	1.78466e+06	1.91791e+06	12	10	13	11	11	10	11	11
Calcoco1	Q8CGU1	CACO1_MOUSE	77280.2	-0.18688	0.281619	924.659	1476.53	1066.87	1657.38	1004.02	824.241	1591.51	1082.96	1.56811	2.45101	1.80109	2.7106	1.68308	1.35026	2.6348	1.78897	37136.7	66794.8	27672	54018.4	25563.7	24491.9	45459.2	38837.3	2	3	3	3	2	2	3	2
Calcrl	Q9R1W5	CALRL_MOUSE	53264.9	0.0766034	0.179608	3338.63	3429.4	1521.35	4628.29	2724.11	3160.55	4054.95	3682.49	5.66191	5.69273	2.56834	7.56941	4.56654	5.17756	6.71313	6.08319	92419.2	106928	27197.5	103971	47805.6	64729.6	79831	91022.8	3	3	2	3	2	3	3	3
Calhm2	Q8VEC4	CAHM2_MOUSE	35823.3	0.0266828	0.0516283	12942.9	14801.4	13376.2	17434	15175.4	17069.8	11664.2	15738.1	21.9495	24.5701	22.5817	28.5127	25.4392	27.9635	19.3106	25.9982	240962	310386	160827	263398	179110	235123	154443	261629	5	6	5	6	6	6	4	6
Calm1	P0DP26;P0DP27;P0DP28	CALM1_MOUSE;CALM2_MOUSE;CALM3_MOUSE	16837.58;16837.58;16837.58	0.248361	0.481158	5.13268e+06	3.88545e+06	5.24374e+06	3.21112e+06	6.46103e+06	4.0812e+06	5.89608e+06	4.31711e+06	8704.4	6449.76	8852.47	5251.68	10830.9	6685.76	9761.18	7131.54	44913552	38295952	29633298	22802704	35842244	26422072	36693408	33731896	14	14	14	14	14	14	14	14
Calr	P14211	CALR_MOUSE	47994.5	0.0442552	0.896367	7.58354e+06	7.73426e+06	7.42527e+06	7.76303e+06	7.60803e+06	8.09579e+06	7.98312e+06	7.76944e+06	12860.8	12838.7	12535.3	12696.2	12753.7	13262.4	13216.4	12834.5	189154640	217291408	119608712	157135040	120303440	149399920	141615072	173041248	35	35	33	34	34	35	33	33
Calu	O35887	CALU_MOUSE	37063.7	0.0371056	0.22783	363765	388705	327439	381309	402188	368865	376056	352178	616.901	645.242	552.781	623.618	674.205	604.269	622.575	581.772	7006862	8433371	4.07322e+06	5.96041e+06	4911246	5256734	5.15166e+06	6057310	20	19	19	21	20	20	20	19
Camk1	Q91YS8	KCC1A_MOUSE	41624.4	-0.101206	0.396925	284625	226892	235129	207752	226225	205756	230267	227493	482.689	376.635	396.944	339.771	379.231	337.066	381.215	375.802	6.15707e+06	5528390	3.28483e+06	3.64705e+06	3102429	3.29306e+06	3.54261e+06	4394253	14	14	14	14	14	14	14	14
Camk1d	Q8BW96	KCC1D_MOUSE	42918.8	-0.137975	1.27865	128904	145272	153752	144791	126490	131263	133871	128860	218.605	241.149	259.564	236.801	212.04	215.033	221.629	212.867	2.87518e+06	3.64975e+06	2.21477e+06	2.62084e+06	1.78861e+06	2.16615e+06	2.12363e+06	2.56645e+06	14	14	14	14	14	14	14	14
Camk2d	Q6PHZ2-2;Q6PHZ2-4;Q6PHZ2-5	KCC2D_MOUSE	54113.83;55645.47;57747.89	0.0854431	0.180299	7079.09	6816.36		8336.06				7862.64	12.0053	11.315		13.6334				12.9885	199085	215920	NaN	190248	NaN	NaN	NaN	197445	1	1	0	1	0	0	0	1
Camk2d	Q6PHZ2	KCC2D_MOUSE	56369.4	0.0204662	0.503794	345460	336064	350915	352419	345897	357442	352976	348328	585.858	557.859	592.413	576.369	579.843	585.556	584.364	575.412	10120328	11089126	6.63902e+06	8378230	6423980	7747265	7.35416e+06	9111720	23	22	24	22	21	22	21	23
Camk2g	Q923T9;Q923T9-2	KCC2G_MOUSE	59606.87;59606.87-2	-0.0471141	0.447214	32266.4	31819.9	33887.4	33868.1	29183.6	32578.7	33014	32829.5	54.7198	52.8204	57.2086	55.3901	48.9218	53.3699	54.6558	54.2319	999538	1.11027e+06	677944	851407	573125	746671	727342	908091	13	13	13	13	13	13	13	13
Camk2g	Q923T9-3	KCC2G_MOUSE	55960.7	#DIV/0!	#NUM!	435.487	461.583		601.611					0.738532	0.766218		0.983915					12665.2	15120.5	NaN	14198.7	NaN	NaN	NaN	NaN	1	1	0	1	0	0	0	0
Camkk2	Q8C078;Q8C078-2;Q8C078-3;Q8C078-4;Q8C078-5	KKCC2_MOUSE	64617.5;64617.5-2;64617.5-3;64617.5-4;64617.5-5	-0.00894469	0.0183569	11090.7	9766.56	12062	9813.64	10158.5	10356.7	11266.2	10687.4	18.8085	16.2123	20.363	16.0499	17.0291	16.9661	18.6516	17.6548	372446	369423	261594	267443	216269	257318	269074	320473	7	7	7	7	7	6	7	6
Camlg	P49070	CAMLG_MOUSE	32542.1	0.884196	1.63968	1155.47	2058.49	3268.74	2152.49	4515.99	4243.22	3565.52	3613.53	1.95953	3.41704	5.51828	3.52032	7.57035	6.95119	5.90284	5.96928	19541.5	39212.6	35701.4	29541.8	48418.6	53093.5	42885.8	54568.9	2	2	2	2	2	2	2	2
Cand1	Q6ZQ38	CAND1_MOUSE	136332	-0.0572829	1.15881	324410	326985	337565	324799	305279	317996	311196	328146	550.159	542.787	569.876	531.197	511.753	520.936	515.197	542.072	22984982	26094938	15445872	18675014	13712218	16669296	15681081	20760196	69	68	68	66	62	68	66	68
Cant1	Q8VCF1;Q8VCF1-3	CANT1_MOUSE	45652.5;45652.5-3	0.0827126	0.267174	2525.05	3032.73		3566.04	3536.78	3330.06	2884.49	3131.58	4.28217	5.03426		5.83214	5.92885	5.45526	4.77538	5.17314	59908.3	81045.7	NaN	68659.5	53196.9	58454.3	48671.9	66343.3	1	1	0	1	1	1	1	1
Canx	P35564	CALX_MOUSE	67277.9	0.00710594	0.09604	1.59223e+06	1.60046e+06	1.55594e+06	1.68493e+06	1.58047e+06	1.6433e+06	1.59497e+06	1.64658e+06	2700.23	2656.73	2626.73	2755.64	2649.41	2692.03	2640.53	2720.03	55671460	63030252	35133656	47808420	35032564	42509800	39661624	51407324	45	45	45	44	42	44	42	45
Cap1	P40124	CAP1_MOUSE	51564.8	0.0328737	0.44228	7.25269e+06	7.71169e+06	7.58156e+06	7.66032e+06	7.6602e+06	7.47686e+06	8.13534e+06	7.63003e+06	12299.7	12801.2	12799.2	12528.2	12841.1	12248.5	13468.4	12604.2	194359424	232774384	131211216	166590560	130139032	148242448	155050864	182577968	43	43	41	42	38	43	39	41
Cap2	Q9CYT6	CAP2_MOUSE	52862.1	0.906484	1.07201	4894.97	4025.14	1200.28	3714.57	7847.88	7100.02	6893.78	4091.57	8.30127	6.68164	2.02632	6.07506	13.1558	11.6311	11.4129	6.75897	134477	124554	21295.5	82813.9	136682	144312	134693	100370	2	2	1	2	2	2	2	2
Capg	P24452	CAPG_MOUSE	39240.4	-0.125346	1.67327	1.28318e+07	1.37314e+07	1.41794e+07	1.28675e+07	1.19627e+07	1.2074e+07	1.26072e+07	1.2505e+07	21761.1	22793.9	23937.5	21044.3	20053.7	19779.4	20871.7	20657.2	261682112	315414816	186744912	212949648	154659872	182173120	182850752	227710944	16	17	16	16	15	17	14	16
Capn1	O35350	CAN1_MOUSE	82106.3	0.00871039	0.050457	246733	258314	244383	275112	237253	267044	255252	271198	418.429	428.796	412.567	449.936	397.718	437.467	422.579	447.999	10528288	12415305	6734517	9526558	6.41804e+06	8430606	7746227	10333125	44	43	42	43	42	43	44	44
Capn2	O08529	CAN2_MOUSE	79872.2	0.140045	1.1257	1.08654e+06	1.08272e+06	1.02949e+06	1.23029e+06	1.13952e+06	1.25166e+06	1.28104e+06	1.20832e+06	1842.64	1797.3	1737.98	2012.1	1910.23	2050.45	2120.81	1996.05	45102008	50622776	27597980	41443140	29986964	38439892	37818348	44786380	43	43	42	43	41	43	41	43
Capn5	O08688	CAN5_MOUSE	72954.7	-0.19136	0.63481	6529.87	7639.32	8762.65	8106.92	5437.82	8102.07	6755.99	6887.23	11.0738	12.6811	14.7931	13.2586	9.11566	13.2727	11.1848	11.3772	247577	326242	214559	249436	130705	227273	182174	233166	8	7	7	8	5	7	6	6
Capn7	Q9R1S8	CAN7_MOUSE	92564.3	0.0957533	0.621048	15892	19177	20050.5	19563	19878.5	20438.2	19896.8	19593.9	26.9508	31.8333	33.8492	31.9946	33.3231	33.4815	32.9399	32.3677	764495	1.0391e+06	622914	763711	606234	727420	680726	841653	14	10	14	12	9	10	11	10
Capns1	O88456	CPNS1_MOUSE	28406	0.0630442	0.201005	1.17095e+06	1.40426e+06	1.15418e+06	1.35884e+06	1.16389e+06	1.2432e+06	1.56557e+06	1.34284e+06	1985.79	2331.04	1948.48	2222.33	1951.08	2036.6	2591.86	2218.27	17286308	23350132	11003761	16279020	10892690	13578508	16437226	17701194	15	15	14	15	14	15	14	15
Caprin1	Q60865	CAPR1_MOUSE	78168.9	0.0747489	0.749772	204316	208777	187021	220710	217160	219435	215274	212605	346.494	346.566	315.728	360.964	364.036	359.475	356.393	351.208	8.30021e+06	9553217	4.90663e+06	7.27624e+06	5.59279e+06	6595368	6219706	7.71217e+06	22	22	21	22	21	22	21	22
Capza1	P47753	CAZA1_MOUSE	32939.8	-0.0921039	1.11916	2.11232e+06	2.06482e+06	2.2974e+06	2.03433e+06	1.95958e+06	2.00342e+06	1.96335e+06	2.05627e+06	3582.23	3427.56	3878.46	3327.08	3284.94	3281.97	3250.4	3396.81	36160348	39813908	25398942	28261306	21266598	25374180	23903572	31431796	18	17	19	18	16	18	16	18
Capza2	P47754	CAZA2_MOUSE	32967.1	0.0218443	0.12489	2.06042e+06	2.21473e+06	2.28731e+06	2.37711e+06	2.06709e+06	2.39518e+06	2.26005e+06	2.35363e+06	3494.22	3676.4	3861.43	3887.68	3465.15	3923.76	3741.59	3888.03	35301168	42739812	25308392	33050622	22451892	30361200	27538666	36007048	17	17	17	17	16	17	16	17
Capzb	P47757	CAPZB_MOUSE	31345.5	-0.0205817	0.166752	3.49017e+06	3.46566e+06	3.68683e+06	3.86112e+06	3.44711e+06	3.70021e+06	3.45736e+06	3.69365e+06	5918.89	5752.92	6224.1	6314.73	5778.54	6061.63	5723.79	6101.63	56855708	63590560	38787100	51043212	35599448	44596516	40055744	53727788	25	25	24	25	23	25	25	25
Capzb	P47757-2	CAPZB_MOUSE	30628.7	0.0439908	0.353313	437329	451892	473557	485075	466410	517601	459057	461998	741.656	750.132	799.458	793.324	781.863	847.927	759.986	763.187	6.9613e+06	8102078	4868112	6265968	4.70663e+06	6.09571e+06	5196857	6566559	6	6	6	6	6	6	6	6
Card19	Q9D1I2	CAR19_MOUSE	20936	0.403624	1.47333	78536.7	90090.4	63675.1	98321.9	123810	99580.8	109484	104484	133.189	149.548	107.496	160.802	207.548	163.132	181.254	172.6	854516	1.10409e+06	447428	868150	854013	801622	847204	1.01511e+06	10	9	7	9	9	10	10	10
Card9	A2AIV8	CARD9_MOUSE	62461.9	-0.168203	0.552874	44835.7	44937.7	61133.8	40937.5	42563.9	42451	41871.3	43846.3	76.0358	74.5957	103.206	66.9519	71.3517	69.5426	69.3194	72.4307	1455434	1.64308e+06	1.28161e+06	1.07842e+06	875932	1.01954e+06	966665	1.27091e+06	18	19	18	18	16	18	17	19
Carhsp1	Q9CR86	CHSP1_MOUSE	16062.3	0.0473054	0.191398	90639.2	98186.9	67006.4	94346.5	89261.1	88012.7	89723.6	94854	153.713	162.988	113.12	154.301	149.632	144.181	148.541	156.692	756616	923193	361228	639120	472371	543565	532670	707018	4	4	3	4	4	4	4	4
Carm1	Q9WVG6;Q9WVG6-2	CARM1_MOUSE	65853.66;65853.66-2	-0.402364	0.739302	17910.3	23502	21221.1	25698.4	8851.32	18621.4	17500.3	21860.4	30.3736	39.0129	35.8255	42.0289	14.8379	30.5054	28.9723	36.1118	612964	905978	469038	713735	192044	471512	425960	668047	11	12	12	13	8	10	9	12
Carmil1	Q6EDY6;Q6EDY6-3	CARL1_MOUSE	151860.31;151860.31-3	0.116463	0.271016	49.3422	77.0755		82.0933	74.4055	72.0365	67.0099	87.9364	0.0836782	0.127944		0.134261	0.124729	0.118009	0.110937	0.145264	3894.18	6851.61	NaN	5257.78	3722.75	4206.26	3761.22	6197	1	1	0	1	1	1	1	1
Carnmt1	Q80UY1	CARME_MOUSE	46338.7	-0.00993954	0.0219819	4549.84	4754.65	3682.45	4154.95	4437.81	4481.51	3783.66	4321.22	7.71597	7.89262	6.2167	6.79528	7.43929	7.34155	6.26399	7.13833	109570	128972	57271.7	81200.7	67752.7	79848.8	64803.9	92922	3	3	3	3	3	3	3	3
Cars1	Q9ER72	SYCC_MOUSE	94859.8	-0.0467117	0.609918	161295	166779	160200	160714	154180	160852	165176	148103	273.537	276.849	270.45	262.842	258.459	263.506	273.455	244.656	7.95165e+06	9260937	5100403	6.42962e+06	4818631	5.8669e+06	5791279	6.51951e+06	46	44	45	47	43	46	42	43
Cars2	Q8BYM8	SYCM_MOUSE	61271.6	0.0879381	0.261724	910.71	1025.4	1535.13	1528.87	1353.22	1390.38	1258.55	1312.22	1.54445	1.70214	2.5916	2.50042	2.26846	2.2777	2.08358	2.16769	28999.6	36777.7	31569.2	39507.6	27317.5	32756.1	28502	37310.8	3	3	3	3	3	2	3	3
Casc3	Q8K3W3	CASC3_MOUSE	75770.2	0.618829	1.55953	2648.35	2383.75	2108.78	2461.56	4401.22	3790.73	4112	2441.84	4.49128	3.95698	3.56003	4.0258	7.37796	6.20991	6.80756	4.03374	104286	105728	53627.6	78660.9	109872	110439	115159	85858.7	6	5	4	5	6	6	5	5
Cask	O70589;O70589-3;O70589-4;O70589-5	CSKP_MOUSE	105108.7;105108.7-3;105108.7-4;105108.7-5	-0.00341662	0.00931614	4290.54	4675.95	878.29	3610.95	2408.34	5083.61	989.132	4942.81	7.27622	7.76197	1.48273	5.90558	4.03721	8.32789	1.63754	8.16516	234371	287700	30983.9	160070	83400.8	205452	38427.1	241091	5	5	4	4	3	4	2	4
Caskin1	Q6P9K8;Q6P9K8-2;Q6P9K8-3;Q6P9K8-4	CSKI1_MOUSE	150495.28;150495.28-2;150495.28-3;150495.28-4	2.99241	0.578637	691.111			555.628	11600.7	2906.25	5006.47	329.681	1.17204			0.908712	19.4468	4.76097	8.2884	0.544608	54053.5	NaN	NaN	35266.1	575203	168173	278484	23024.2	1	0	0	1	1	1	1	1
Casp1	P29452	CASP1_MOUSE	45640.5	0.0682961	0.755838	536996	530960	526468	532127	523948	601696	562412	541584	910.679	881.382	888.781	870.275	878.318	985.689	931.094	894.657	12737214	14185482	8.06456e+06	10242721	7.87866e+06	10559096	9487454	11470555	30	30	30	29	30	31	30	30
Casp3	P70677	CASP3_MOUSE	31474.8	-0.167246	0.423863	103018	84184.3	125226	79913.8	90388.8	91493	85139.5	82375.3	174.706	139.744	211.406	130.696	151.523	149.882	140.952	136.078	1.68511e+06	1.55105e+06	1.32287e+06	1.0608e+06	937326	1.10726e+06	990463	1.20317e+06	12	12	13	10	8	13	9	11
Casp4	P70343	CASP4_MOUSE	42741.9	-1.77721	1.54613	2358.88		2755.01	1916.06		683.655			4.00037		4.651	3.13366		1.11995			52397.8	NaN	39521.8	34539.4	NaN	11235.5	NaN	NaN	3	0	3	3	0	2	0	0
Casp6	O08738	CASP6_MOUSE	31595	-0.129234	2.04978	57975.1	57206.4	57166.6	56478.6	51203.5	53767	49477.8	54771.8	98.3186	94.9614	96.5085	92.3688	85.8347	88.0802	81.9124	90.4789	951949	1.05802e+06	606206	752580	533006	653182	577796	803053	14	13	12	13	10	11	11	12
Casp7	P97864	CASP7_MOUSE	34060.6	-0.219266	0.496303	18873	16862.2	28199.5	17453.7	17474.1	17916.5	17668.6	16853.6	32.0062	27.9909	47.6063	28.5449	29.2927	29.3505	29.251	27.841	334076	336201	322368	250720	196093	234641	222433	266388	6	6	8	6	6	6	6	6
Casp8	O89110	CASP8_MOUSE	55356.9	0.0786377	0.601228	316959	336711	329824	362878	363573	378390	354271	325563	537.523	558.933	556.808	593.474	609.473	619.872	586.508	537.805	9118593	10910916	6.12792e+06	8471918	6630969	8053977	7248560	8.36324e+06	37	37	36	37	34	37	35	37
Casp9	Q8C3Q9	CASP9_MOUSE	49979.1	-0.205466	0.545139	20312.4	19717.2	30500.1	20517.9	19970	20003.9	18113.7	20874.2	34.4474	32.7302	51.4901	33.5563	33.4767	32.7701	29.9878	34.4825	527598	576855	511620	432485	328837	384417	334610	484134	9	9	10	9	8	9	8	9
Cast	P51125-6	ICAL_MOUSE	83626.4	0.0436341	0.0879485	388.488	358.908	456.384	363.278	496.597	388.817	399.388	330.376	0.658827	0.59578	0.770466	0.59413	0.832468	0.636954	0.661201	0.545756	16883.9	17569.5	12809.5	12812.5	13682.4	12502.2	12344.8	12820.9	1	1	1	1	1	1	1	1
Cast	P51125;P51125-2	ICAL_MOUSE	84921.73;84921.73-2	0.0525601	0.883864	230211	225527	243072	242347	242298	239651	250680	243448	390.409	374.369	410.354	396.35	406.175	392.592	415.01	402.157	10160097	11211121	6928081	8679722	6.77927e+06	7825231	7868346	9593850	37	37	38	38	36	39	38	39
Cat	P24270	CATA_MOUSE	59795.3	-0.0291823	0.383142	1.48087e+06	1.58356e+06	1.47342e+06	1.58679e+06	1.46984e+06	1.52254e+06	1.52654e+06	1.48307e+06	2511.38	2628.67	2487.42	2595.14	2463.96	2494.21	2527.25	2449.92	46019116	55428480	29570102	40016204	28956904	35005484	33738112	41152516	37	36	37	37	34	36	35	36
Cav2	Q9WVC3	CAV2_MOUSE	18227	0.0318371	0.0991178	17115.2	22093.2	18351.6	20512.8	20929.6	19555.3	17019.5	22310.4	29.0253	36.6743	30.981	33.5479	35.0852	32.0352	28.1765	36.8551	162126	235726	112266	157685	125687	137051	114659	188709	5	5	5	5	4	4	3	5
Cbfb	Q08024-2	PEBB_MOUSE	21517.2	-0.0280557	0.082891	35710	27579.5	35078.9	31013.7	35301.4	31285.7	30364.5	29938.7	60.5598	45.7813	59.2201	50.7219	59.1773	51.2518	50.2696	49.4565	399326	347379	253332	281442	250260	258839	241488	298942	2	2	2	2	2	2	2	2
Cbfb	Q08024	PEBB_MOUSE	22030.5	0.0653167	0.295864	338492	403196	316474	418185	364034	412988	385261	382440	574.041	669.297	534.27	683.927	610.246	676.551	637.813	631.762	3.87548e+06	5.19963e+06	2340026	3.88546e+06	2642286	3.49834e+06	3.13707e+06	3.90981e+06	8	8	8	8	8	8	8	8
Cbl	P22682	CBL_MOUSE	100564	-0.13973	0.881496	108133	120620	116518	116211	89687.6	109516	105786	113890	183.379	200.226	196.705	190.059	150.347	179.408	175.133	188.138	5651338	7100543	3.93272e+06	4928760	2971585	4234676	3.93202e+06	5.31493e+06	32	31	31	32	30	32	31	32
Cblb	Q3TTA7	CBLB_MOUSE	109092	0.195123	1.16801	37338.7	36322.2	29428.6	38577.5	40968.3	41673.6	38777.9	40763.8	63.3219	60.2941	49.6813	63.0922	68.6769	68.269	64.1982	67.3387	2.11693e+06	2.31952e+06	1.07751e+06	1.77491e+06	1.4725e+06	1.74805e+06	1.56359e+06	2.06365e+06	23	23	22	21	21	23	23	22
Cbll1	Q9JIY2;Q9JIY2-2;Q9JIY2-3;Q9JIY2-4	HAKAI_MOUSE	54444.09;54444.09-2;54444.09-3;54444.09-4	-0.00640163	0.00613236	1597.36	1899.35	1576.89	1501.42	1570.06	1729.33	1613.8	1632.72	2.70892	3.15289	2.66209	2.45552	2.63196	2.83296	2.6717	2.69713	45196.6	60532.5	28814.4	34474.9	28163.1	36201.6	32474.7	41250.6	1	1	1	1	1	1	1	1
Cbr1	P48758	CBR1_MOUSE	30641.2	0.0256391	0.129537	488458	469284	493601	431376	426385	502950	488911	498231	828.364	779.001	833.296	705.501	714.768	823.926	809.41	823.04	7778322	8417310	5076223	5.57458e+06	4304486	5.92557e+06	5537071	7084424	19	18	19	19	18	19	17	18
Cbr2	P08074	CBR2_MOUSE	25958.2	-0.258084	1.62972	339023	308596	265734	290156	254536	231614	258392	261830	574.941	512.262	448.611	474.541	426.689	379.426	427.777	432.523	4573578	4689170	2315155	3.17655e+06	2.17689e+06	2311735	2.47912e+06	3.15399e+06	12	12	12	11	11	12	12	11
Cbr3	Q8K354	CBR3_MOUSE	30953.4	0.0626782	0.470047	335591	288330	347130	341530	348648	333177	340052	348986	569.121	478.621	586.024	558.56	584.454	545.806	562.968	576.498	5398483	5.22432e+06	3.60628e+06	4458479	3.55557e+06	3965362	3.89043e+06	5.01284e+06	21	20	22	22	18	22	21	21
Cbr4	Q91VT4	CBR4_MOUSE	25414.6	-0.012063	0.0744777	86813.7	92668.9	80221.6	86483.1	81878.2	86492.2	83377.8	91556.6	147.225	153.828	135.43	141.44	137.256	141.69	138.035	151.245	1.14664e+06	1.37864e+06	684281	926970	685593	845202	783212	1079797	11	11	10	10	9	10	11	11
Cbx1	P83917	CBX1_MOUSE	21417.8	0.0273579	0.0898596	70795.9	80865.3	71400.4	77344.3	64975.9	78299.5	84480.9	78400.4	120.061	134.235	120.538	126.494	108.922	128.269	139.861	129.512	788017	1.01384e+06	513255	698639	458501	644812	668772	779221	4	4	4	4	4	4	4	4
Cbx3	P23198	CBX3_MOUSE	20855.4	-0.0397644	0.354879	448953	463530	405375	456084	434615	419468	441316	430316	761.369	769.449	684.353	745.91	728.564	687.166	730.614	710.85	4.86601e+06	5.65886e+06	2.8375e+06	4.01157e+06	2986329	3.3637e+06	3.40184e+06	4.16462e+06	9	9	9	9	8	9	8	8
Cbx5	Q61686	CBX5_MOUSE	22186	0.124649	1.55839	76801.3	75911.1	69124.4	76734.4	80954	79750.6	85246.2	79564	130.246	126.011	116.696	125.497	135.707	130.646	141.128	131.434	885523	985860	514717	717990	591739	680318	699034	819150	10	10	10	9	9	9	9	10
Cc2d1a	Q8K1A6	C2D1A_MOU	103698	0.131313	0.907093	90705.9	82378.5	75609.1	92896.1	89346.6	96205.7	97973.9	90613.4	153.826	136.746	127.643	151.928	149.776	157.603	162.199	149.686	4.88831e+06	5.00053e+06	2.63149e+06	4.06273e+06	3.05254e+06	3.83593e+06	3.75513e+06	4.36044e+06	28	27	26	26	25	28	27	26
Cc2d1b	Q8BRN9	C2D1B_MOU	93091.3	-0.0527358	0.685312	79076.3	78719.8	74293.7	74132.9	77459.4	74541.9	71440.9	71789.1	134.104	130.673	125.422	121.242	129.849	122.113	118.273	118.59	3.82568e+06	4289686	2321240	2910515	2.37573e+06	2.66814e+06	2.45811e+06	3101243	29	28	28	26	29	27	27	29
Ccar1	Q8CH18	CCAR1_MOUSE	132060	-0.0251377	0.302745	38617.2	36398.2	38731	36583.2	38682.4	35853.8	37147.5	36049.2	65.4901	60.4202	65.3856	59.8306	64.8451	58.7352	61.499	59.5506	2.65037e+06	2.81374e+06	1716682	2.03753e+06	1.68306e+06	1820569	1.8132e+06	2.20921e+06	30	30	31	29	28	28	29	28
Ccar2	Q8VDP4	CCAR2_MOUSE	103002	0.020644	0.0917943	58862.7	58449.1	50705.7	59071.2	52574.3	62319.4	54771.8	60696	99.8239	97.0243	85.6013	96.6089	88.1327	102.091	90.6767	100.265	3.15094e+06	3.52417e+06	1.75292e+06	2.56609e+06	1.78416e+06	2468141	2.08521e+06	2.90119e+06	29	28	28	28	25	29	26	29
Ccdc115	Q8VE99	CC115_MOUSE	19742.6	0.0249099	0.270671	297954	297972	288494	310258	287237	318261	305345	304642	505.293	494.627	487.035	507.417	481.508	521.371	505.51	503.245	3057073	3443588	1.91161e+06	2.58331e+06	1.86835e+06	2.41594e+06	2228124	2.79101e+06	13	13	13	13	11	13	13	13
Ccdc117	Q6PB51	CC117_MOUSE	30427.4	-0.168775	0.157414		1144.63	896.449			907.87				1.90006	1.51338			1.48726			NaN	20387.4	9154.81	NaN	NaN	10621.6	NaN	NaN	0	1	1	0	0	1	0	0
Ccdc12	Q8R344	CCD12_MOUSE	18891.4	-0.442735	0.0297774	2434.28	1832.07	12380.8	4622.26	2783.99	4363.48	4373.68	4127.56	4.12824	3.0412	20.9012	7.55954	4.66692	7.14819	7.2408	6.81842	23899.4	20260	78500.2	36827.1	17327.8	31695.4	30539.1	36184.7	2	3	4	3	2	2	3	3
Ccdc124	Q9D8X2	CC124_MOUSE	25345.8	-0.0176241	0.135586	81261.6	83642.2	78161.3	83743.6	88818	78618.1	75704	79700.5	137.81	138.844	131.952	136.96	148.89	128.791	125.331	131.659	1.0704e+06	1.24098e+06	664900	895174	741687	766175	709201	937423	9	9	8	9	9	9	8	9
Ccdc127	Q3TC33;Q3TC33-2	CC127_MOUSE	30508.97;30508.97-2	0.00729605	0.0116815	3578.9	2788.98		3403.69	3534.73	3590	2346.11	3623.98	6.06938	4.62965		5.56662	5.92542	5.88109	3.88407	5.98655	56745.4	49808.8	NaN	43795.3	35530.2	42113.6	26455.8	51307.7	1	1	0	1	1	1	1	1
Ccdc134	Q8C7V8;Q8C7V8-2	CC134_MOUSE	26494.52;26494.52-2	-0.0487284	0.0494162	23081.3	21793.9	34958	23217	23921.6	25254.3	23823.2	26628.6	39.1431	36.1774	59.016	37.9706	40.1009	41.3712	39.4402	43.9884	317812	338005	310858	259425	208814	257271	233293	327395	4	4	4	4	4	4	4	4
Ccdc158	Q8CDI6	CD158_MOUSE	126826	0.0819736	0.138505	16120.7	13863.1		18509.9	22420.9	15777.1	15401.5	14839	27.3387	23.0125		30.2723	37.5851	25.8458	25.4977	24.513	1.06254e+06	1.0292e+06	NaN	990062	936860	769368	721964	873338	1	1	0	1	1	1	1	1
Ccdc186	Q8C9S4	CC186_MOUSE	104901	0.211581	0.281855	77647	19616.9	43406.6	94794.4	101866	49195.3	51802.6	69794.6	131.68	32.5636	73.2788	155.033	170.762	80.5911	85.7612	115.295	4.23309e+06	1.2046e+06	1.52825e+06	4.19384e+06	3.52063e+06	1.98428e+06	2.00852e+06	3.39758e+06	1	1	1	1	1	1	1	1
Ccdc22	Q9JIG7	CCD22_MOUSE	70843.5	-0.109877	0.865755	216553	214855	193841	211406	189799	197439	176941	211121	367.248	356.654	327.242	345.747	318.168	323.442	292.933	348.756	7.97293e+06	8909994	4608986	6316360	4.43004e+06	5.37815e+06	4633132	6.94065e+06	31	31	30	31	30	31	30	31
Ccdc25	Q78PG9	CCD25_MOUSE	24479.9	0.395902	1.19824	58812.2	63595.4	37936.3	44373.2	59977.2	74179.4	65649.2	69553.9	99.7383	105.567	64.0439	72.5709	100.542	121.52	108.685	114.898	748222	911313	311690	458121	483737	698220	593996	790131	8	8	8	7	8	8	8	8
Ccdc34	Q3UI66	CCD34_MOUSE	42215.8	#DIV/0!	#NUM!	2440.53		1308.52						4.13884		2.20904						53544.3	NaN	18540.2	NaN	NaN	NaN	NaN	NaN	1	0	1	0	0	0	0	0
Ccdc43	Q9CR29	CCD43_MOUSE	25049	-0.0439416	0.318289	44655.9	43382.3	42808.1	45635.1	43143.4	37928.7	44654.7	45460.4	75.731	72.0136	72.2685	74.6347	72.3232	62.1342	73.9274	75.0972	581330	636113	359894	482102	356056	365306	413430	528435	8	8	8	8	8	7	8	8
Ccdc47	Q9D024	CCD47_MOUSE	55843.8	0.053702	0.337167	86739.5	96984	80564.5	97404.1	88914.6	97076.2	92833.1	96585.3	147.1	160.991	136.009	159.301	149.052	159.029	153.689	159.552	2517357	3.17035e+06	1.51e+06	2.29404e+06	1.63592e+06	2.08443e+06	1.91612e+06	2.50296e+06	21	21	20	21	21	21	21	21
Ccdc50	Q810U5;Q810U5-3	CCD50_MOUSE	35321.49;35321.49-3	0.0168626	0.0553916	49388.2	55152.5	44702.2	50267.4	49127.6	52472.1	56147.7	44108.5	83.7563	91.5519	75.4661	82.2106	82.3548	85.959	92.9545	72.864	906600	1.14034e+06	529940	748817	571714	712635	733020	722986	7	8	8	8	7	7	8	7
Ccdc51	Q3URS9;Q3URS9-2	MITOK_MOUSE	45132.49;45132.49-2	0.305832	2.59878	9683.37	8950.88	9734.74	10544.7	12937	11972.1	11776.5	11416.8	16.4218	14.8583	16.4342	17.2455	21.6868	19.6124	19.4965	18.8598	227127	236476	147459	200712	192369	207758	196450	239113	8	8	8	8	8	8	8	8
Ccdc6	D3YZP9	CCDC6_MOUSE	52938.8	0.0331601	0.118634	40523.1	35595.1	40226.2	41718.8	43055.2	41227.5	43124.1	34331.6	68.7223	59.0871	67.9098	68.2297	72.1754	67.5382	71.3935	56.7133	1.11489e+06	1.10305e+06	714730	931442	750954	839190	843798	843406	16	15	15	16	15	16	16	15
Ccdc69	Q3TCJ8;Q3TCJ8-2	CCD69_MOUSE	23296.24;23296.24-2	#DIV/0!	#NUM!			712.76								1.20328						NaN	NaN	5572.99	NaN	NaN	NaN	NaN	NaN	0	0	2	0	0	0	0	0
Ccdc86	Q9JJ89	CCD86_MOUSE	46486.8	-0.103824	0.127384	7424.25	13688.9	9310.15	12672.2	8241.56	9552.77	9079.96	13228.9	12.5906	22.7234	15.7174	20.725	13.8157	15.6492	15.0322	21.8531	179364	372505	145260	248447	126227	170749	156012	285378	5	6	6	6	5	5	5	6
Ccdc88a	Q5SNZ0;Q5SNZ0-2	GRDN_MOUSE	215918.48;215918.48-2	-0.1229	0.355755	5659.08	5704.22	4297.91	5310.93	3917.86	5053.02	4414.96	5873.71	9.5971	9.46889	7.25572	8.68585	6.56768	8.27779	7.30913	9.70293	635022	720972	311463	483627	278710	419509	352340	588533	26	26	27	26	20	25	22	26
Ccdc88b	Q4QRL3;Q4QRL3-2	CC88B_MOUSE	166608.45;166608.45-2	0.0777186	0.733966	29958.7	26037.8	28867.3	29229.5	28729.7	31594.7	30067.6	30016.1	50.8062	43.2222	48.7336	47.8039	48.1608	51.758	49.7781	49.5843	2594018	2539416	1.61422e+06	2.05385e+06	1.57704e+06	2.024e+06	1.85158e+06	2320702	40	37	40	37	35	39	37	38
Ccdc9	Q8VC31	CCDC9_MOUSE	61445.4	0.143171	0.763086	29529	28083.9	22838.6	30200.4	31677.4	31434.1	30313.7	28771.1	50.0776	46.6187	38.556	49.3918	53.1023	51.4948	50.1854	47.5276	942956	1.01013e+06	470995	782623	641288	742659	688450	820377	12	12	11	12	12	12	12	11
Ccdc90b	Q8C3X2	CC90B_MOUSE	29596.8	-0.0111932	0.0464026	35014.6	44854.1	31551	32532.1	29048.8	38650.1	28616.9	46523.5	59.3805	74.4568	53.2643	53.2052	48.6958	63.3161	47.3764	76.8533	538576	777103	313412	406075	283260	439840	313049	638976	9	9	9	7	7	9	8	9
Ccdc91	Q9D8L5	CCD91_MOUSE	50006.8	0.421541	0.602743	203.874	544.137		417.632	605.383	416.708	614.224	445.301	0.345746	0.903255		0.683024	1.01483	0.682645	1.01687	0.735605	5298.4	15928.3	NaN	8807.93	9974.1	8012.37	11352.8	10333.6	1	2	0	2	2	2	2	2
Ccdc93	Q7TQK5	CCD93_MOUSE	72603	0.0572217	0.345093	326855	335264	281642	342025	354594	335068	311526	336620	554.306	556.53	475.467	559.37	594.422	548.904	515.743	556.071	12332840	14248628	6.86295e+06	10472777	8482035	9353779	8359761	11341296	33	33	33	34	31	34	30	33
Ccl6	P27784	CCL6_MOUSE	12984	-0.212744	0.690756	19675.6	21018.7	18240.2	17965.2	12658.1	21486.9	15735.5	16475.8	33.3673	34.8905	30.793	29.3814	21.2193	35.1995	26.0507	27.2167	132767	159752	79487.1	98376.2	54149	107271	75515.2	99271	5	5	5	5	5	5	5	5
Ccl9	P51670	CCL9_MOUSE	13870.9	0.00787045	0.0530904	288194	302337	229656	329349	268152	305476	279434	302761	488.741	501.872	387.704	538.639	449.515	500.426	462.614	500.138	2077506	2454863	1.06915e+06	1.92669e+06	1.22546e+06	1.62923e+06	1.43261e+06	1948824	6	6	6	6	6	6	6	6
Ccm2	Q8K2Y9;Q8K2Y9-2	CCM2_MOUSE	49917.12;49917.12-2	-0.169958	0.510028	18225.8	20818.4	20121.3	17792.4	11964	19731.2	18407.3	18303	30.9087	34.5582	33.9688	29.0989	20.0558	32.3233	30.474	30.2352	472812	608317	337105	374572	196761	378706	339613	423975	10	10	10	10	7	10	9	9
Ccna2	P51943	CCNA2_MOUSE	47269.1	-0.0813585	0.211072	9977.81	9662.18	8117.53	11020.8	7264.14	9972.62	12048.5	7366.67	16.9211	16.039	13.704	18.0241	12.1772	16.337	19.9468	12.1692	245113	267353	128783	219705	113129	181253	210502	161591	5	5	4	5	4	5	5	4
Ccnb1	P24860	CCNB1_MOUSE	48051.9	-0.72785	1.80682	11271.8	12656.6	16684.7	12078.1	6769.65	11425.7	6799.82	6819.94	19.1156	21.0096	28.167	19.7534	11.3483	18.7174	11.2573	11.266	281487	356007	269083	244771	107174	211102	120768	152076	9	9	10	9	7	9	7	7
Ccnc	Q62447	CCNC_MOUSE	33240.7	-0.208653	0.287718	321.996	243.698	335.054		322.449			197.19	0.546066	0.404534	0.565638		0.540536			0.325743	5562.55	4741.93	3738.041748046875	NaN	3531.39	NaN	NaN	3041.743896484375	1	1	1	0	1	0	0	1
Ccnd1	P25322	CCND1_MOUSE	33428.7	0.429271	1.23035	23185	29375.1	22607.9	33843.5	35809.8	42669.2	28750.8	39559.9	39.3189	48.7621	38.1666	55.3498	60.0296	69.9001	47.5981	65.3499	402792	574820	253653	477139	394399	548446	355235	613681	11	11	10	11	10	12	10	11
Ccnh	Q61458	CCNH_MOUSE	37506.3	0.0492289	0.0198456	2694.94	2359.43	1908.69	3074.2	1525.01	3065.97	3099.38	2695.31	4.57028	3.9166	3.22224	5.02776	2.55644	5.02263	5.13114	4.45244	52529.8	51801.6	24026.9	48628	18844.7	44215.2	42965.9	46911.6	2	2	1	2	1	2	2	2
Ccnk	O88874	CCNK_MOUSE	61363.3	-0.538105	0.116063	5952.66	5325.96	27280.3	6910.29	9000.88	7222.49	7338.94	7751.22	10.095	8.84098	46.0546	11.3016	15.0886	11.8318	12.1499	12.8044	189834	191311	561846	178836	181973	170410	166451	220723	5	4	6	5	5	5	5	5
Ccnl1	Q52KE7;Q52KE7-2	CCNL1_MOUSE	60133.21;60133.21-2	-0.7283	2.00197	794.545	856.461	974.368	669.838		433.166	600.814	457.801	1.34745	1.42171	1.64493	1.0955		0.709605	0.994669	0.756252	24830.5	30147.7	19665.1	16987.7	NaN	10015.4	13353.6	12774.9	3	3	3	3	0	2	3	2
Ccnl2	Q9JJA7;Q9JJA7-2;Q9JJA7-3	CCNL2_MOUSE	58005.29;58005.29-2;58005.29-3	-0.102131	0.142513	683.771	430.565	600.292	402.66	608.699	436.381	400.141	527.364	1.15959	0.714729	1.01341	0.658537	1.02039	0.714873	0.662448	0.871165	20612.5	14619.7	11686.6	9850.46	11632.8	9732.7	8578.78	14195.4	1	1	1	1	1	1	1	1
Ccnt1	Q9QWV9	CCNT1_MOUSE	80597.7	0.224077	0.218673	5551.46	4276.34	2135.87	4267.3	3215.91	4721.81	7521.86	3498.68	9.4146	7.09863	3.60577	6.97903	5.39097	7.7352	12.4527	5.77955	232533	201756	57777.2	145053	85396.6	146329	224075	130856	7	7	5	7	4	7	6	6
Ccny	Q8BGU5;Q8BGU5-2	CCNY_MOUSE	39394.79;39394.79-2	-0.0340646	0.139498	10391.8	11981.6	11479.5	11486.9	10158	12374.6	9017.09	12731.9	17.6233	19.8891	19.3796	18.7864	17.0283	20.272	14.9281	21.0322	212757	276302	151782	190849	131844	187444	131296	232756	5	5	5	5	5	5	4	5
Ccr1	P51675	CCR1_MOUSE	40894.5	-0.0154424	0.00615615	23786.2	18670.6	16690.2	15367.5	21556.1	16824.9	16816.8	18523.3	40.3384	30.9929	28.1763	25.133	36.1355	27.5624	27.8408	30.5991	505525	446948	229079	265044	290435	264557	254187	351522	3	3	2	3	3	3	3	3
Ccr5	P51682	CCR5_MOUSE	40785.2	0.110023	0.178616	1466.21	1285.54	2179.69	1357.12	1989.33	2027.9	1212.44	1557.23	2.48651	2.13396	3.67974	2.21952	3.33481	3.32207	2.00723	2.57243	31078	30691.6	29837.1	23343.8	26731.6	31801.6	18277.1	29473	1	1	1	1	1	1	1	1
Ccrl2	O35457	CCRL2_MOUSE	40744.5	-0.497468	0.62843	1696.42	2430.29	2059.54	1691.18		788.319		2001.66	2.87691	4.03423	3.47691	2.76586		1.29141		3.3066	35921.5	57964.2	28164.2	29060.9	NaN	12350.1	NaN	37846.8	2	2	2	2	0	2	0	2
Ccs	Q9WU84	CCS_MOUSE	28911.6	-0.124374	0.0534981	117239	88277.4	42929.8	117659	56426.3	95801.9	75638.8	107999	198.822	146.539	72.4739	192.428	94.5899	156.941	125.223	178.406	1.76155e+06	1.49401e+06	416571	1.43466e+06	537486	1064989	808279	1.44897e+06	6	5	5	6	5	5	6	6
Cct2	P80314	TCPB_MOUSE	57477.2	-0.0311545	0.929105	1.62671e+06	1.62125e+06	1.64514e+06	1.60725e+06	1.55545e+06	1.63618e+06	1.59613e+06	1.57374e+06	2758.71	2691.25	2777.32	2628.61	2607.46	2680.37	2642.45	2599.7	48591524	54548068	31736396	38961048	29455398	36159932	33908476	41975572	46	47	46	47	42	46	43	47
Cct3	P80318	TCPG_MOUSE	60630	-0.0396748	0.832351	1.63864e+06	1.72929e+06	1.6836e+06	1.63279e+06	1.60248e+06	1.61909e+06	1.60983e+06	1.67161e+06	2778.93	2870.59	2842.25	2670.37	2686.3	2652.37	2665.13	2761.38	51632584	61374480	34259860	41751008	32010504	37744844	36075420	47031724	44	45	46	44	43	44	44	44
Cct4	P80315	TCPD_MOUSE	58066.4	-0.0356935	0.802903	1.47055e+06	1.46742e+06	1.51384e+06	1.49114e+06	1.41064e+06	1.46993e+06	1.42235e+06	1.4948e+06	2493.87	2435.89	2555.67	2438.7	2364.73	2408.02	2354.75	2469.3	44376992	49878356	29502910	36516736	26987092	32818712	30526348	40278792	35	34	34	35	33	36	34	36
Cct5	P80316	TCPE_MOUSE	59624.1	-0.0293295	0.747368	930865	957479	922513	944807	908045	904875	919108	948056	1578.63	1589.39	1557.38	1545.2	1522.2	1482.35	1521.62	1566.12	28844394	33418198	18460896	23758286	17837858	20744822	20255034	26231548	41	40	40	41	39	41	40	41
Cct6a	P80317	TCPZ_MOUSE	58004.3	0.00539435	0.0512473	1.13974e+06	1.15075e+06	1.02051e+06	1.1415e+06	1.08746e+06	1.10607e+06	1.1614e+06	1.11424e+06	1932.85	1910.21	1722.82	1866.89	1822.96	1811.95	1922.74	1840.64	34357220	39072560	19867146	27924574	20782000	24668546	24899254	29992118	32	32	30	32	29	31	26	32
Cct6b	Q61390	TCPW_MOUSE	58184.8	0.111636	0.338113	37820.3	42097.1	40520.3	46761.6	37948.6	43349.4	55288.9	44063.9	64.1385	69.8802	68.4062	76.477	63.615	71.0143	91.5328	72.7903	1.14363e+06	1.43382e+06	791298	1.14749e+06	727477	969821	1.18903e+06	1.18976e+06	1	2	2	2	1	2	1	1
Cct7	P80313	TCPH_MOUSE	59652.2	0.00037224	0.0118239	1.09937e+06	1.10347e+06	1.04892e+06	1.10132e+06	1.08167e+06	1.10142e+06	1.08892e+06	1.08221e+06	1864.4	1831.74	1770.79	1801.18	1813.25	1804.33	1802.75	1787.72	34081924	38531908	21000414	27707146	21258614	25262576	24008676	29957396	40	40	39	40	38	39	36	39
Cct8	P42932	TCPQ_MOUSE	59555.5	-0.00953806	0.0990466	1.45826e+06	1.53208e+06	1.44571e+06	1.54532e+06	1.40792e+06	1.51342e+06	1.50107e+06	1.51955e+06	2473.03	2543.23	2440.64	2527.32	2360.17	2479.26	2485.08	2510.18	45134692	53411748	28897570	38814216	27625806	34656096	33042202	41995660	42	42	43	42	40	41	39	42
Ccz1	Q8C1Y8	CCZ1_MOUSE	55504.7	0.13618	0.175086	33247.2	61395.4	37378.8	36771.6	34722.7	34663.5	55174.9	60940.9	56.3831	101.915	63.1027	60.1387	58.2071	56.7852	91.344	100.67	959043	1.99479e+06	696328	860780	634975	739779	1.13192e+06	1.56967e+06	17	19	17	17	17	17	18	17
Cd14	P10810	CD14_MOUSE	39203.9	-0.0191173	0.151936	592347	573144	595114	601700	534361	596054	566549	634244	1004.55	951.406	1004.67	984.061	895.773	976.447	937.943	1047.72	12068664	13153020	7830489	9948560	6902051	8984940	8209419	11538638	15	15	15	15	14	14	14	16
Cd151	O35566	CD151_MOUSE	28246.1	0.0851957	0.10882	4071.15	3478.38	3459.44	4268.92	5628.12	3279.3	3878.06	3421.8	6.90417	5.77404	5.84021	6.98168	9.43466	5.3721	6.42026	5.65255	59762.5	57513.3	32796.1	50854.2	52376.4	35615.5	40487.2	44851.9	3	3	3	3	3	3	3	3
Cd180	Q62192	CD180_MOUSE	74302.4	0.0916453	0.691625	586170	526845	612293	601019	606084	670772	583047	618995	994.072	874.551	1033.67	982.946	1016.01	1098.85	965.255	1022.53	22634962	22914890	15269362	18833932	14837122	19163616	16012205	21343140	26	26	25	26	25	25	24	25
Cd1d1	P11609	CD1D1_MO	38554.1	0.676325	0.594198	5697.41	5050.06	1723.57	6367.59	5205.13	5997.59	13835.5	5067.16	9.66211	8.38299	2.90973	10.414	8.72559	9.82517	22.9051	8.37057	114157	113972	22302.8	103537	66117.4	88909.2	197155	90657.3	3	3	1	2	2	2	2	3
Cd200r1	Q9ES57	MO2R1_MO	35504.5	0.000241752	0.0120747	121289	101003	116163	111677	116097	109663	117698	106750	205.691	167.663	196.106	182.644	194.619	179.648	194.853	176.342	2237990	2.09919e+06	1.38424e+06	1.67224e+06	1.35806e+06	1.49708e+06	1.54453e+06	1.75881e+06	6	6	7	6	6	6	6	6
Cd200r4	Q6XJV4	MO2R4_MO	29625	-0.517036	0.680841	8740.47	7180.87	13800.9	8760.28		7766.55	3838.78	8563.54	14.8228	11.9201	23.2986	14.3271		12.723	6.35524	14.1463	134569	124528	137222	109453	NaN	88467.9	42033.5	117728	2	2	1	2	0	2	2	2
Cd226	Q8K4F0	CD226_MOUSE	38062.9	-0.0822414	0.0855277				2782.77	2142.04	2163.36		3580.32				4.55112	3.59079	3.54399		5.91441	NaN	NaN	NaN	44671.3	26862.2	31661.4	NaN	63239.9	0	0	0	1	1	1	0	1
Cd274	Q9EP73	PD1L1_MO	32780.5	-0.291346	0.240662	11959.9	4940.28	12510.1	6687.41	10214.5	6340.28	5387.03	7555.03	20.2825	8.20076	21.1195	10.937	17.123	10.3865	8.91843	12.4803	203749	94798.1	137637	92453.5	110318	79914.1	65269.4	114926	1	1	2	1	1	1	1	1
Cd28	P31041	CD28_MOUSE	25243	-0.513559	0.975922	51894	35723.2	48206.4	36381.5	33279.7	38970.6	17240.8	31137.2	88.0059	59.2997	81.3818	59.5007	55.7883	63.8411	28.5427	51.4363	680789	527867	408418	387322	276780	378250	160858	364745	5	5	4	5	4	5	3	4
Cd2ap	Q9JLQ0	CD2AP_MOUSE	70449.9	0.0145931	0.238286	108413	112681	115989	115674	113765	117111	113399	113086	183.855	187.049	195.813	189.182	190.709	191.85	187.736	186.81	3.96931e+06	4646920	2.74257e+06	3436908	2.6406e+06	3.17233e+06	2952795	3697085	27	27	26	27	26	27	26	26
Cd2bp2	Q9CWK3	CD2B2_MO	37694.4	0.0947379	1.17502	25620.2	25597.7	22701	25181.4	26953.6	26011.5	26426.9	26434.3	43.4487	42.4916	38.3237	41.1833	45.1836	42.6116	43.7506	43.6675	501895	564820	287198	400319	334741	377000	368186	462395	5	5	5	5	5	5	5	5
Cd300a	Q6SJQ0;Q6SJQ0-2	CLM8_MOUSE	35629.49;35629.49-2	0.0533742	0.210751	42799.3	45519.1	46026.2	44668.5	38752.3	48139.5	49314.4	49553.8	72.5824	75.5607	77.7014	73.0538	64.9621	78.8613	81.6418	81.8592	792501	949370	550394	671214	454905	659493	649424	819323	7	7	8	7	7	7	7	7
Cd300c2	Q7TSN2	CLM4_MOUSE	25205.8	-0.194482	0.316724	3477.87	4861.46	3221.32	4625.16		3413.43		3658.85	5.89804	8.06992	5.43823	7.5643		5.59183		6.04415	45558.2	71729.7	27251.7	49167.4	NaN	33081.9	NaN	42797	2	2	2	2	0	2	0	2
Cd300lb	Q3U497	CLM7_MOUSE	23755.3	-0.550848	0.805544	12908.5	15402.2	29174.8	13653.2	13876.6	12316.5	9450.52	12917	21.8913	25.5674	49.2527	22.3293	23.262	20.1767	15.6457	21.3379	159364	214179	232609	136787	108607	112499	82977.6	142394	4	4	4	4	4	4	3	4
Cd300ld	Q8VCH2	CLM5_MOUSE	24953.7	#DIV/0!	#NUM!			1539.53								2.59902						NaN	NaN	12893.8	NaN	NaN	NaN	NaN	NaN	0	0	1	0	0	0	0	0
Cd300ld3	Q6SJQ5	CLM3_MOUSE	27312.1	-0.361709	1.21306	68315.7	59565.9	81716.7	51184.2	48635	51115.3	48750.7	54450.9	115.855	98.8781	137.954	83.71	81.529	83.7364	80.7086	89.9488	969682	952326	749075	589578	437641	536792	492132	690127	5	4	5	4	4	4	4	4
Cd302	Q9DCG2;Q9DCG2-2	CD302_MOUSE	25422.6;25422.6-2	-0.191262	0.63791	4780.42	3655.6	3580.58	3542.69	3461.43	3144.7	2974.05	4047.25	8.107	6.06821	6.04473	5.79395	5.80255	5.15161	4.92364	6.68576	63159.5	54401.5	30551.5	37984.2	28992.7	30739.7	27945.6	47747.3	2	2	1	2	1	1	1	2
Cd36	Q08857	CD36_MOUSE	52698	-0.059223	0.233155	611003	700257	752904	744378	573060	728206	677348	716972	1036.19	1162.41	1271.05	1217.41	960.646	1192.94	1121.37	1184.38	16733636	21601502	13316581	16543905	9949654	14755292	13193217	17533342	15	15	15	15	15	15	15	15
Cd37	Q61470	CD37_MOUSE	31852.4	0.0416028	0.29589	8399	8422.91	7799.17	8160.94	9109.03	7921.91	7968.95	8741.21	14.2437	13.9818	13.1665	13.3469	15.2699	12.9776	13.1929	14.4398	139035	157049	83377.5	109631	95593.4	97022.3	93818.4	129206	2	2	2	2	2	2	2	2
Cd40	P27512;P27512-2;P27512-3;P27512-4;P27512-5	TNR5_MOUSE	32092.78;32092.78-2;32092.78-3;32092.78-4;32092.78-5	0.103897	0.259221	3894.26	3369.45	2902.34	3822.54	3013.79	4344.7	3505.68	4168.98	6.60419	5.59322	4.89972	6.25163	5.05215	7.11742	5.80378	6.88684	64951	63299.3	31261.8	51737.9	31866.5	53612.5	41583.8	62087.7	4	4	3	4	4	4	3	4
Cd44	P15379;P15379-10;P15379-11;P15379-2;P15379-3;P15379-4;P15379-5;P15379-6;P15379-7;P15379-8;P15379-9	CD44_MOUSE	85617.14;85617.14-10;85617.14-11;85617.14-2;85617.14-3;85617.14-4;85617.14-5;85617.14-6;85617.14-7;85617.14-8;85617.14-9	0.0512141	0.539647	412539	400920	395669	407523	454168	409935	400010	410957	699.615	665.519	667.966	666.489	761.342	671.55	662.23	678.87	18356024	20093282	11369758	14715077	12811237	13495092	12658318	16327724	11	11	11	10	12	12	12	12
Cd47	Q61735	CD47_MOUSE	33097.5	0.0293555	0.108361	194867	126504	178783	123859	183323	153779	149330	150408	330.47	209.995	301.82	202.567	307.313	251.918	247.222	248.462	3.35186e+06	2.45094e+06	1.986e+06	1.72891e+06	1.99906e+06	1.957e+06	1.82679e+06	2.31011e+06	5	5	5	4	5	5	5	5
Cd47	Q61735-2	CD47_MOUSE	35316.9	0.441509	0.763175	6539.79	4856.1	2404.47	6498.97	7971.62	6938.38	6360.92	6296.06	11.0907	8.06103	4.05921	10.6288	13.3632	11.3664	10.5307	10.4006	120033	100393	28501	96800.3	92756.1	94219.3	83032.3	103186	3	3	2	3	2	3	3	3
Cd48	P18181	CD48_MOUSE	27383.4	-0.157504	1.05836	182607	184311	203123	199108	151339	190584	173869	173807	309.679	305.952	342.912	325.634	253.697	312.212	287.847	287.116	2.59871e+06	2.95441e+06	1.86684e+06	2299459	1.36538e+06	2.00666e+06	1.75977e+06	2.20863e+06	8	8	8	8	7	8	8	8
Cd53	Q61451	CD53_MOUSE	24163.8	-0.150135	0.262362	24748.2	18607.8		16857.3	25622	16649.4	14030.5	16047.6	41.9698	30.8885		27.5696	42.9513	27.2748	23.228	26.5095	310785	263204	NaN	171792	203982	154690	125309	179947	1	1	0	1	1	1	1	1
Cd59a	O55186	CD59A_MOUSE	13648.1	-0.626267	1.61305	7076.1	7577.72	6757.13	6828.51	5186.75	4461.45	2870.18	5776.58	12.0002	12.5789	11.4074	11.1678	8.69477	7.30869	4.75168	9.54247	50190.1	60539.9	30952.2	39304.9	23322.8	23412.5	14478.5	36585.6	1	1	1	1	1	1	1	1
Cd5l	Q9QWK4	CD5L_MOUSE	38862.7	0.322111	0.798136	18750.5	8748.14	12922.3	11463.3	14765.7	16906.9	17083.4	16107.5	31.7986	14.5217	21.8153	18.7478	24.7523	27.6967	28.2821	26.6084	378704	199013	168551	187884	189060	252637	245387	290489	10	8	10	8	10	10	9	9
Cd63	P41731	CD63_MOUSE	25766.7	-0.201471	0.253631	421473	403458	309106	208899	221113	323913	299565	323311	714.767	669.731	521.831	341.647	370.662	530.63	495.941	534.085	5643928	6.08539e+06	2.67315e+06	2.2701e+06	1877097	3.20912e+06	2.85295e+06	3.86586e+06	4	4	4	4	4	4	3	4
Cd68	P31996	CD68_MOUSE	34817.8	-0.0401285	0.146856	4.11037e+06	3.21542e+06	3.3462e+06	3.36269e+06	3.72286e+06	3.42407e+06	3.21965e+06	3.28311e+06	6970.68	5337.53	5649.04	5499.56	6240.79	5609.26	5330.24	5423.45	74376416	65534632	39103140	49378456	42706240	45839824	41433740	53046240	7	7	7	7	7	7	7	7
Cd72	P21855	CD72_MOUSE	40347.5	0.135559	1.36682	135668	142126	151010	159686	164533	163892	156324	161719	230.077	235.926	254.934	261.161	275.814	268.485	258.799	267.148	2.84477e+06	3.35677e+06	2.04494e+06	2.71728e+06	2187172	2.54257e+06	2.33123e+06	3.02793e+06	16	16	16	16	13	15	14	16
Cd74	P04441	HG2A_MOUSE	31557.4	-0.146089	0.282311	79738.1	111529	131324	108885	91083.9	122567	72036	104236	135.226	185.136	221.7	178.077	152.688	200.787	119.258	172.191	1.30774e+06	2.06026e+06	1.39093e+06	1.44917e+06	947015	1.48722e+06	840226	1.52647e+06	10	10	11	10	9	10	9	10
Cd74	P04441-2	HG2A_MOUSE	24454.4	#DIV/0!	#NUM!			20243.4								34.1749						NaN	NaN	166150	NaN	NaN	NaN	NaN	NaN	0	0	1	0	0	0	0	0
Cd81	P35762	CD81_MOUSE	25814.5	-0.127357	0.340948	32819.3	30218.2	44226.2	37715.7	27898.3	36112.8	36724.6	31994	55.6575	50.1616	74.6625	61.6827	46.7671	59.1594	60.7989	52.8517	440298	456631	383180	410616	237277	358447	350401	383267	4	3	3	4	3	3	3	3
Cd82	P40237	CD82_MOUSE	29628.5	0.107076	0.378978	21603.3	23084.3	16016	22147.3	21429.7	20277	24679.9	22847.3	36.6365	38.3194	27.0381	36.2211	35.9236	33.2175	40.8584	37.742	332646	400368	159266	276745	209190	231001	270270	314132	5	5	5	5	5	5	5	5
Cd84	Q18PI6	SLAF5_MOUSE	37378	0.0848138	0.504615	402112	413333	330068	418555	431141	408636	406983	412013	681.932	686.124	557.22	684.532	722.741	669.422	673.776	680.614	7.81116e+06	9043747	4.14074e+06	6598092	5309443	5872898	5622602	7.14652e+06	20	20	21	20	20	20	20	20
Cd86	P42082;P42082-2	CD86_MOUSE	34665.72;34665.72-2	0.305789	0.674654	5543.8	3512.84	3450.67	4022.8	6438.82	5033.21	3822.44	5138.3	9.40161	5.83123	5.82542	6.57915	10.7937	8.24533	6.32819	8.48809	99876.1	71283.7	40147.9	58813.7	73539.5	67088	48976.3	82658.6	3	2	3	3	3	3	3	3
Cd9	P40240	CD9_MOUSE	25258	0.0660089	0.553987	409607	420190	399079	453183	412353	433210	446008	469235	694.642	697.506	673.724	741.165	691.246	709.678	738.383	775.141	5376732	6.21264e+06	3.38311e+06	4.82749e+06	3.43148e+06	4.20723e+06	4.16377e+06	5.49993e+06	9	8	8	9	7	8	9	8
Cd93	O89103	C1QR1_MOU	69354.5	-0.0184145	0.0739821	44138.7	39364.9	35923	41941.6	41817.4	42541.3	38255.1	36707.8	74.8539	65.3448	60.645	68.594	70.1003	69.6906	63.3326	60.6385	1590918	1.59814e+06	836191	1.22679e+06	955532	1.13445e+06	980637	1.18141e+06	14	14	14	14	14	14	14	14
Cd99	Q8VCN6	CD99_MOUSE	16782.5	-0.766419	0.598941	17384.2	10480.3		16301.6	8654.69				29.4814	17.397		26.6607	14.5082				151623	102958	NaN	115382	47854.6	NaN	NaN	NaN	1	1	0	1	1	0	0	0
Cdan1	Q8CC12;Q8CC12-2	CDAN1_MOUSE	135882.62;135882.62-2	-0.923914	0.839967	136.877	339.635	133.163	410.803	60.1518	45.8059	396.422	35.4904	0.232127	0.563786	0.224804	0.671854	0.100835	0.0750385	0.656291	0.0586275	9666.02	27015.2	6073.02	23542.2	2692.94	2393.23	19909.8	2237.914306640625	1	1	1	1	1	1	1	1
Cdc123	Q8CII2	CD123_MOUSE	38816.3	-0.0206512	0.0190417	15156.8	12320	9978.05	11502.3	13515.1	11997.5	11537.3	11211.5	25.7041	20.451	16.8449	18.8116	22.6559	19.6542	19.1004	18.5205	305756	279935	129993	188299	172841	179063	165525	201951	7	7	6	7	6	7	7	7
Cdc16	Q8R349	CDC16_MOUSE	71460.2	0.0430863	0.118873	18241.4	16169.1	12270.6	19415.8	13947.8	18181.4	18443.8	17527.7	30.9352	26.8404	20.7152	31.7539	23.3812	29.7845	30.5344	28.9545	677449	676368	294299	585154	328385	499565	487148	581243	10	10	11	10	9	11	10	11
Cdc23	Q8BGZ4	CDC23_MOUSE	68561.6	-0.338517	0.714732	18056.4	17062	10336.1	14100.4	11427.3	9242.1	12962.5	13467.4	30.6214	28.3226	17.4493	23.0608	19.156	15.1403	21.4599	22.2471	643377	684767	237845	407722	258129	243641	328485	428482	9	9	9	9	8	8	8	9
Cdc26	Q99JP4	CDC26_MOUSE	9760.89	#DIV/0!	#NUM!			2812.99								4.74888						NaN	NaN	9215.45	NaN	NaN	NaN	NaN	NaN	0	0	1	0	0	0	0	0
Cdc27	A2A6Q5-2	CDC27_MOUSE	92405.1	-0.314219	0.983282	1452.02	1451.29	1755.54	2030.48	1104.88	1601.82	1267.94	1405.5	2.46244	2.40911	2.96369	3.32078	1.85216	2.62407	2.09911	2.32179	69730.2	78502.4	54445.9	79130.7	33637.6	56912.6	43305	60269.3	4	4	5	5	3	4	4	3
Cdc34	Q8CFI2	UB2R1_MO	26621.7	0.141457	0.880795	10814.6	10891.4	10313.7	11391.7		12745.8	12502.6	10664.3	18.3403	18.0795	17.4115	18.6307		20.88	20.6985	17.6166	149624	169728	92152.6	127901	NaN	130467	123021	131745	2	2	2	2	0	2	2	2
Cdc37	Q61081	CDC37_MOUSE	44593.4	0.00142095	0.0116741	362574	403764	328187	398706	333123	384017	378160	399402	614.88	670.239	554.045	652.071	558.428	629.092	626.058	659.783	8402727	10539747	4.91192e+06	7.49849e+06	4894278	6584477	6232916	8.26513e+06	18	18	18	18	13	18	16	18
Cdc37l1	Q9CZP7;Q9CZP7-2;Q9CZP7-3;Q9CZP7-4	CD37L_MOUSE	38439.21;38439.21-2;38439.21-3;38439.21-4	0.0223879	0.0317368	680.274	802.639	597.234	894.293	572.61	871.816	702.323	874.207	1.15366	1.33236	1.00825	1.46259	0.959892	1.4282	1.16272	1.44412	13589.8	18060.4	7705.09	14497.9	7251.83	12885.4	9978.29	15594	1	1	1	1	1	1	1	1
Cdc40	Q9DC48	PRP17_MOUSE	65461.2	-0.188124	0.380349	2099.26	1739.25	2435.12	1637.67	2538.93	1557.45	1229.53	1618.2	3.56008	2.88712	4.11096	2.67835	4.25613	2.5514	2.03553	2.67315	71417.2	66646.8	53501.2	45212.6	54758.2	39201.1	29748.6	49156.9	2	2	2	2	2	2	2	2
Cdc42	P60766	CDC42_MOUSE	21258.6	-0.0272559	0.124736	2.73555e+06	2.67913e+06	3.24483e+06	2.93286e+06	2.63064e+06	2.89107e+06	3.0191e+06	2.83461e+06	4639.16	4447.29	5477.91	4796.6	4409.85	4736.1	4998.23	4682.56	30222654	33339572	23151828	26295200	18425082	23631564	23722328	27963810	4	4	4	4	3	4	3	4
Cdc42	P60766-1	CDC42_MOUSE	21310.6	-0.0293291	0.259518	3.51709e+06	3.6611e+06	3.64896e+06	3.8191e+06	3.31499e+06	3.79782e+06	3.66704e+06	3.57167e+06	5964.56	6077.34	6160.17	6246	5557.06	6221.53	6070.91	5900.12	38952312	45670896	26099020	34324688	23275114	31119284	28883920	35321164	12	12	14	11	12	12	11	12
Cdc42bpb	Q7TT50	MRCKB_MOUSE	194753	-0.0498526	0.790853	30820.9	30352.6	30349.8	31014.7	27959.5	30778.3	29300.4	30337.7	52.2685	50.3846	51.2364	50.7234	46.8697	50.4206	48.5079	50.1156	3.11948e+06	3.46028e+06	1.9838e+06	2.54742e+06	1.79402e+06	2.30477e+06	2.10912e+06	2.74179e+06	54	51	51	52	46	53	47	51
Cdc42ep4	Q9JM96	BORG4_MOUSE	37869.1	-0.0874629	0.164081	6839.44	8778.42	12333	11938.3	4428.27	12374.9	13488	7251.59	11.5989	14.572	20.8206	19.5246	7.42331	20.2724	22.3299	11.9791	134604	194596	156753	190668	55250.2	180188	188789	127434	4	4	5	5	2	5	5	4
Cdc42se1	Q8BHL7	C42S1_MO	9076.48	#DIV/0!	#NUM!	27559.6		79001.3						46.7377		133.37						130000	NaN	240664	NaN	NaN	NaN	NaN	NaN	1	0	1	0	0	0	0	0
Cdc42se2	Q8BGH7	C42S2_MO	9223.49	-0.037248	0.263333	263890	242717	269569	269431	265268	261684	230466	261538	447.524	402.904	455.085	440.646	444.681	428.687	381.544	432.041	1.26494e+06	1.31047e+06	834495	1.04808e+06	806111	928052	785682	1.11943e+06	2	2	2	2	2	2	2	2
Cdc5l	Q6A068	CDC5L_MOUSE	92189.5	-0.0784207	0.410171	80275.9	71277.6	91301.2	75871.2	77641.9	74410.6	73356.4	76454.5	136.138	118.319	154.134	124.085	130.154	121.898	121.444	126.297	3.84609e+06	3.84651e+06	2824990	2.94991e+06	2.35826e+06	2.63764e+06	2.49956e+06	3270793	30	29	34	30	29	31	29	29
Cdc73	Q8JZM7	CDC73_MOUSE	60576.6	-0.0146649	0.0690434	101570	87104.8	104884	84372.3	123940	87902	76891.6	85375.2	172.251	144.592	177.064	137.988	207.766	144	127.297	141.033	3.1976e+06	3.08872e+06	2.13241e+06	2.15553e+06	2.47361e+06	2.0474e+06	1721585	2.39996e+06	24	23	21	24	22	22	22	22
Cdca3	Q99M54	CDCA3_MOUSE	28707.9	0.222706	1.01014	7227.32	6973.45	6192.77	8952.5	8901.43	7813.29	8673.37	8856.4	12.2566	11.5758	10.4546	14.6415	14.9219	12.7996	14.3591	14.6301	107828	117188	59668.6	108392	84193	86245.4	92031.2	117985	4	3	4	3	2	3	3	4
Cdipt	Q8VDP6	CDIPT_MOUSE	23598.9	-0.44151	2.45221	201372	200567	227312	191728	158371	142345	132982	170840	341.502	332.937	383.747	313.564	265.485	233.188	220.157	282.214	2.4697e+06	2.77067e+06	1800416	1908214	1.23135e+06	1.29162e+06	1.15993e+06	1870893	5	4	5	5	4	4	4	4
Cdk1	P11440	CDK1_MOUSE	34106.6	-0.204565	2.23834	120257	128312	132828	132927	116594	108954	105237	115546	203.941	212.995	224.239	217.398	195.452	178.487	174.224	190.873	2.13158e+06	2561756	1.52049e+06	1.91207e+06	1.31017e+06	1.42883e+06	1.32663e+06	1.82878e+06	13	13	14	13	12	13	11	12
Cdk11b	P24788;P24788-2	CD11B_MOUSE	91513.44;91513.44-2	0.0726782	1.11588	33481	32521.1	32543.8	33043.6	34991.3	35934.9	35036	32426.2	56.7796	53.9844	54.9403	54.0418	58.6575	58.8679	58.0033	53.5657	1.59234e+06	1.74214e+06	999566	1.27533e+06	1.05502e+06	1.26445e+06	1.18507e+06	1.37705e+06	17	17	17	16	16	17	16	16
Cdk12	Q14AX6;Q14AX6-3	CDK12_MOUSE	163681.29;163681.29-3	-0.243172	0.553001	98.7304	104.039		91.9194	63.468	102.969	100.404	65.1304	0.167435	0.172702		0.150331	0.106394	0.168682	0.166222	0.107591	8398.53	9968.43	NaN	6345.36	3422.69	6480.44	6074.27	4947.11	1	1	0	1	1	1	1	1
Cdk13	Q69ZA1;Q69ZA1-2	CDK13_MOUSE	164552.87;164552.87-2	0.389275	0.0550106	1358.96	1199.75	718.309	30887.2	805.901	1293.37	40808.6	1838.22	2.30464	1.99156	1.21265	50.5149	1.35097	2.11879	67.5601	3.0366	116216	115566	39671.2	2.14355e+06	43691.9	81833.1	2.482e+06	140369	6	6	5	7	4	6	6	7
Cdk14	O35495	CDK14_MOUSE	52995.7	0.174185	1.19256	42579.8	44758.6	38192.6	48437.6	46597.8	51897.5	49456.3	48341.7	72.2101	74.2984	64.4766	79.218	78.1139	85.0177	81.8768	79.8569	1.17273e+06	1.38851e+06	679326	1.08261e+06	813617	1.05752e+06	968740	1.18886e+06	14	14	14	14	12	14	14	14
Cdk17	Q8K0D0;Q8K0D0-2	CDK17_MOUSE	59506.11;59506.11-2	0.108214	0.503982	23801.1	32543.7	25880.8	30099.6	31810.9	30747.4	28639.1	29877.1	40.3637	54.0218	43.6919	49.2268	53.3261	50.37	47.413	49.3547	736057	1.1336e+06	516891	755391	623666	703510	629891	825027	7	7	7	7	7	7	6	7
Cdk18	Q04899	CDK18_MOUSE	51847.5	-0.0601773	0.168394	94053.9	131769	106326	121778	107371	112102	100999	114911	159.504	218.734	179.5	199.164	179.991	183.643	167.208	189.824	2534301	3999204	1.85024e+06	2.66285e+06	1.83413e+06	2.23481e+06	1.93549e+06	2.76475e+06	17	17	15	17	16	17	16	17
Cdk19	Q8BWD8;Q8R3L8;Q8R3L8-3	CDK19_MOUSE;CDK8_MOUSE;CDK8_MOUSE	56570.04;53209.7;53209.7-3	-0.219288	0.195362	748.146	528.309		505.903				510.342	1.26876	0.876982		0.827387				0.843047	21995.1	17494.7	NaN	12069.9	NaN	NaN	NaN	13397.3	1	1	0	1	0	0	0	1
Cdk2	P97377;P97377-2	CDK2_MOUSE	38978.29;38978.29-2	0.0967079	0.510921	124262	126615	102398	135126	130293	126549	125955	139465	210.733	210.179	172.868	220.995	218.417	207.311	208.524	230.386	2.51718e+06	2.88896e+06	1.3396e+06	2221332	1.67324e+06	1.89663e+06	1.81461e+06	2.52265e+06	15	15	13	14	15	14	14	15
Cdk20	Q9JHU3;Q9JHU3-2	CDK20_MOUSE	38379.38;38379.38-2	0.0274526	0.0209959			227.473			256.116		207.569			0.384019			0.419565		0.342889	NaN	NaN	2930.12	NaN	NaN	3779.5	NaN	3696.83	0	0	1	0	0	1	0	1
Cdk2ap1	O35207;Q9CPY4	CDKA1_MOUSE;CDKA2_MOUSE	12353.96;13201.99	0.43829	0.755719	2732.18	2112.75	1357.28	2416.96	3310.84	2717.32	3652.47	1998.31	4.63344	3.50712	2.29135	3.95285	5.55011	4.45148	6.0468	3.30106	17541.6	15278.7	5627.74	12592.9	13475.9	12907.6	16677.8	11456.1	1	1	1	1	1	1	1	1
Cdk4	P30285	CDK4_MOUSE	33750.8	-2.36912	0.459989	86830.1	89636.6	1.49647e+06	82193.3	89667.7	84001.3	78572.7	87488.8	147.253	148.795	2526.34	134.424	150.314	137.61	130.08	144.525	1.52303e+06	1.77093e+06	16951664	1.16996e+06	997091	1.09011e+06	980169	1.37027e+06	12	12	12	12	11	12	12	11
Cdk5	P49615	CDK5_MOUSE	33288.5	0.102753	0.950112	128560	134073	116171	131242	130608	145218	135057	136817	218.022	222.559	196.12	214.642	218.943	237.894	223.591	226.011	2.22409e+06	2.61257e+06	1297929	1.84254e+06	1.43244e+06	1.85872e+06	1.66171e+06	2.1135e+06	16	16	15	16	15	16	16	17
Cdk5rap1	Q8BTW8	CK5P1_MO	66109.5	#DIV/0!	#NUM!			365.606								0.617215						NaN	NaN	8112.15	NaN	NaN	NaN	NaN	NaN	0	0	1	0	0	0	0	0
Cdk5rap3	Q99LM2	CK5P3_MO	56990.8	-0.0112189	0.0587465	54868.2	51060.6	46839.1	50232.4	45039.2	54856	47715.9	53816.8	93.0498	84.7596	79.0737	82.1535	75.5013	89.8643	78.9955	88.9013	1.6251e+06	1.70342e+06	895926	1207366	845686	1.20207e+06	1.00511e+06	1.42328e+06	20	20	20	20	17	19	20	20
Cdk6	Q64261	CDK6_MOUSE	37028.4	-0.0773455	0.69239	134045	149877	146653	140300	128612	142866	128648	140950	227.325	248.792	247.58	229.456	215.598	234.041	212.982	232.838	2.57953e+06	3248633	1.82257e+06	2.191e+06	1.56902e+06	2.03406e+06	1760689	2.42196e+06	15	16	17	16	15	16	14	16
Cdk7	Q03147	CDK7_MOUSE	38968.3	-0.178556	0.220229	11067.3	12075.4	22180.9	14747	13998.7	12970.6	11355.3	14753.1	18.7688	20.045	37.4457	24.1183	23.4667	21.2483	18.7991	24.371	224134	275453	290101	242363	179727	194345	163551	266786	5	4	7	6	5	5	5	6
Cdk9	Q99J95	CDK9_MOUSE	42761.6	0.0465513	0.0168435	23677.4	53712.8	52138.7	23893.8	22086.1	64312.1	19805.2	52250.4	40.154	89.1621	88.0203	39.0774	37.024	105.355	32.7882	86.3137	526188	1.34451e+06	748294	430912	311163	1.05742e+06	313024	1.03684e+06	10	11	10	11	8	11	8	11
Cdkal1	Q91WE6;Q91WE6-2;Q91WE6-3	CDKAL_MOUSE	65288.71;65288.71-2;65288.71-3	-0.357609	0.596722	4306.84	3874.87	3218.15	4508.29	4358.02	4394.43	1810.89	1852.29	7.30387	6.43219	5.43287	7.37316	7.30555	7.1989	2.99799	3.05984	146134	148090	70518.5	124137	93743.6	110317	43699.3	56119.6	3	3	4	3	3	3	2	2
Cdkl1	Q8CEQ0	CDKL1_MOUSE	41023.5	0.725037	0.175234	147747	264762	4415.92	149539	422899	10553.4	169993	332888	250.561	439.499	7.45494	244.566	708.924	17.2884	281.429	549.905	3149961	6.358e+06	60801.2	2.58724e+06	5715881	166465	2.57755e+06	6337217	2	2	1	2	2	1	2	2
Cdkn1a	P39689	CDN1A_MOUSE	17785.1	-0.0357205	0.102909	51540.7	61798.1	49389.3	63180.2	42981.1	60356.6	52896	64149.9	87.4067	102.584	83.3788	103.329	72.0511	98.8752	87.5713	105.971	476387	643375	294814	473901	251853	412744	347716	529445	6	6	6	6	4	6	5	6
Cdkn1b	P46414	CDN1B_MOUSE	22193.4	-0.495449	0.59992	1692.23	1462.97	3358.63	1326.53	1574.19	1378.79	1394	1214.5	2.86981	2.4285	5.67002	2.16949	2.63889	2.25871	2.30782	2.00627	19518	19006.1	25017.6	12416.3	11510.6	11765.8	11434.9	12508.1	1	1	2	1	1	1	1	1
Cdkn2aip	Q8BI72	CARF_MOUSE	59744.6	0.0114632	0.0931585	14578.5	15609.4	16105.6	16844.2	15112.7	16146.5	16163.6	16218.6	24.7234	25.9112	27.1894	27.5481	25.334	26.451	26.7594	26.7919	452654	545904	322950	424422	297477	370918	356928	449655	14	14	15	14	14	14	14	14
Cdkn2c	Q60772	CDN2C_MOUSE	18066.4	#DIV/0!	#NUM!	1700.91	1749.26	1266.81	1540.6					2.88454	2.90374	2.13862	2.5196					15970.1	18499.4	7681.4	11738.5	NaN	NaN	NaN	NaN	1	1	1	1	0	0	0	0
Cds2	Q99L43	CDS2_MOUSE	51313.8	-0.000998831	0.0191961	72965.8	68646.1	85833.1	68630.4	77389.1	72468.6	74510	71502.9	123.741	113.951	144.903	112.243	129.731	118.717	123.354	118.117	1.94584e+06	2.06197e+06	1.47825e+06	1.48526e+06	1.30836e+06	1.42983e+06	1.41317e+06	1702654	8	8	8	8	8	8	8	8
Cdt1	Q8R4E9	CDT1_MOUSE	61510	0.728544	1.55841	40525.5	51145.8	34132.1	63256.8	106187	63929.6	66886.5	76263.6	68.7262	84.901	57.6217	103.454	178.005	104.728	110.733	125.982	1.29547e+06	1.84157e+06	704641	1640977	2.15193e+06	1.51198e+06	1.52065e+06	2176862	1	1	1	1	1	1	1	1
Cdv3	Q4VAA2	CDV3_MOUSE	29729	-0.589704	1.25502	488014	309359	268998	485070	228520	259273	273892	269215	827.612	513.529	454.122	793.315	383.078	424.737	453.438	444.724	7.53992e+06	5383632	2684038	6081841	2238302	2963724	3.00957e+06	3714060	16	16	17	16	16	16	16	16
Cdyl	Q9WTK2;Q9WTK2-2	CDYL_MOUSE	65211.02;65211.02-2	-0.241655	0.50101	1295.52	1541.39	1211.22	1542.92	730.513	1351.42	976.355	1670.49	2.19705	2.55868	2.04478	2.5234	1.22459	2.21388	1.61639	2.75952	43905.5	58839.2	26509.7	42434.1	15695.1	33885.3	23532.8	50551.3	2	2	2	2	1	2	1	2
Ceacam1	P31809;P31809-2;P31809-3;P31809-4	CEAM1_MOUSE	57015.85;57015.85-2;57015.85-3;57015.85-4	0.0696972	0.203289	2587.2	3131.01	2177.91	2808.63	2351.41	2962.46	3159.54	2761.19	4.38758	5.19741	3.67674	4.59342	3.94177	4.85306	5.23073	4.56128	76661.9	104499	41676.9	67536.7	44171	64945.4	66583.1	73056.7	2	2	2	2	2	2	2	2
Cebpb	P28033-2	CEBPB_MOUSE	15596.8	0.033473	0.152688	51985.2	66174.3	48775.7	63508.5	55704.4	59694.5	61432	59021.9	88.1604	109.848	82.343	103.866	93.3797	97.7907	101.703	97.4998	421375	604168	255328	417752	286246	357990	354141	427187	4	4	4	4	4	4	4	4
Cebpb	P28033;P28033-3	CEBPB_MOUSE	31445.77;31445.77-3	0.416386	0.620158	2718.61	3786.48	1036.09	3722.54	3799.26	3560.63	4183.17	3489.29	4.61043	6.28548	1.74912	6.08809	6.36886	5.83297	6.92539	5.76404	44428.6	69699.6	10935	49368.8	39361.8	43051.5	48619.7	50917.6	1	1	1	1	1	1	1	1
Cebpz	P53569	CEBPZ_MOUSE	120262	-0.350884	0.983313	3898.05	4559.94	4418.53	4389.06	2314.5	3073.45	4145.71	4004.34	6.61061	7.5694	7.45934	7.17816	3.87989	5.03487	6.86338	6.61488	243630	321012	178347	222614	91706.5	142120	184278	223475	12	11	9	12	8	10	10	11
Celf1	P28659-4	CELF1_MOUSE	55115.8	0.0951543	0.696284	37645.4	37066.9	36173.8	42584.7	38435.3	42203.4	43652.5	39643.2	63.8419	61.5302	61.0686	69.6458	64.4307	69.137	72.2683	65.4876	1078303	1.1959e+06	669159	989874	697942	894382	889263	1.01394e+06	12	12	11	12	11	12	12	12
Celf2	Q9Z0H4;Q9Z0H4-11;Q9Z0H4-2;Q9Z0H4-4;Q9Z0H4-5;Q9Z0H4-6;Q9Z0H4-7;Q9Z0H4-8;Q9Z0H4-9	CELF2_MOUSE	54270.72;54270.72-11;54270.72-2;54270.72-4;54270.72-5;54270.72-6;54270.72-7;54270.72-8;54270.72-9	-0.0275885	0.609244	107366	102784	106705	104284	103368	101448	106465	101882	182.08	170.619	180.14	170.553	173.28	166.19	176.257	168.301	3.02821e+06	3.26531e+06	1.94362e+06	2.38689e+06	1.84827e+06	2.11693e+06	2135589	2.56585e+06	13	13	13	13	13	13	12	13
Cemip2	Q5FWI3	CEIP2_MOUSE	153801	-0.00465934	0.0289377	524.482	489.362	499.992	448.288	524.57	526.411	435.915	468.901	0.889458	0.81233	0.844085	0.733161	0.879359	0.862359	0.721674	0.77459	41922.1	44057.6	25809.6	29078.1	26581.3	31130.3	24780.3	33466.4	2	2	2	2	2	2	2	2
Cenpa	O35216	CENPA_MOUSE	15509.1	-0.243828	0.610683	13924.6	10549	14939.1	9785.04	12405	10060.9	8853.61	10228	23.6144	17.5111	25.2201	16.0031	20.795	16.4817	14.6575	16.8958	112234	95770	77762.5	64002.9	63386.6	59996.4	50751.9	73611.4	2	2	2	2	2	2	2	2
Cenpc	P49452	CENPC_MOUSE	102154	-0.348338	0.535427	576.847	314.378	517.033	600.456	323.643	300.445	349.775	603.96	0.978261	0.521861	0.872854	0.982026	0.542536	0.492184	0.579066	0.997696	30624.5	18799.2	17726.9	25869.4	10892.7	11801	13206.5	28630.6	3	2	3	3	2	2	2	3
Cenpe	Q6RT24	CENPE_MOUSE	286525	0.12204	0.250804	3355.66		1766.57	2842.21	3159.19	3013.78	2330.32	3053.35	5.69078		2.98231	4.64833	5.29589	4.93712	3.85792	5.0439	499682	NaN	169883	343454	298230	332027	246787	405982	2	0	1	2	2	2	1	2
Cenpv	Q9CXS4	CENPV_MOUSE	27541.1	-0.217495	0.618334	13702.3	19395.4	15544.4	13434.8	11020.5	13920.2	12607.8	15841.2	23.2375	32.1959	26.242	21.9721	18.4741	22.8039	20.8727	26.1684	196123	312688	143685	156049	99998.8	147410	128341	202459	7	8	8	7	6	7	7	7
Cep131	Q62036	CP131_MOUSE	120313	0.245309	0.564645	2303.36	2110.2	2505.67	1457.2	3026.83	2496.71	1975.3	2430.12	3.90621	3.50288	4.23006	2.3832	5.07401	4.09007	3.27019	4.01438	144021	148617	101180	73940.5	119982	115499	87839.8	135678	6	6	6	3	5	6	5	6
Cep162	Q6ZQ06	CE162_MOUSE	160855	0.640814	0.362226	177335	78620.8	67436.1	119135	379972	97029.9	102843	110146	300.738	130.509	113.845	194.841	636.964	158.953	170.261	181.953	14824583	7402944	3.64071e+06	8082080	20137256	6001221	6114425	8.22191e+06	1	1	1	1	1	1	1	1
Cep170	Q6A065	CE170_MOUSE	175050	0.127329	2.06092	27711.6	26109.2	25241.6	27601.5	29540.3	29010.6	29176.1	28778.6	46.9954	43.3407	42.6128	45.1414	49.5197	47.5247	48.3022	47.5402	2521017	2.67539e+06	1.48299e+06	2.03772e+06	1.70369e+06	1.95262e+06	1.88771e+06	2337762	46	44	44	43	41	42	43	43
Cep192	E9Q4Y4	E9Q4Y4_M	276341	#DIV/0!	#NUM!	126.458		75.9607						0.214457		0.128237						18161.2	NaN	7045.2	NaN	NaN	NaN	NaN	NaN	1	0	1	0	0	0	0	0
Cep250	Q60952	CP250_MOUSE	276814	0.134688	0.436537	7735.3	9042.66	6336.07	9592.59	7849.6	9680.49	9590.77	8786.29	13.1181	15.0106	10.6965	15.6884	13.1586	15.8584	15.8779	14.5143	1.1128e+06	1465267	588663	1.11989e+06	715895	1.03035e+06	981265	1128657	9	7	8	8	7	7	7	8
Cep41	Q99NF3	CEP41_MOUSE	41441.7	-1.54358	0.402545	3822.51	4881.09	3927.75	38458.6	4624.29	4685.31	4091.79	4124.12	6.48251	8.10251	6.63081	62.8978	7.7519	7.6754	6.77411	6.81273	82326.5	118410	54631.1	672173	63138.8	74657.8	62675.2	79311.6	4	4	4	5	4	4	4	4
Cep43	Q66JX5;Q66JX5-2	CEP43_MOUSE	42758.36;42758.36-2	#DIV/0!	#NUM!	196.797			222.385					0.333743			0.363703					4373.13	NaN	NaN	4010.29	NaN	NaN	NaN	NaN	1	0	0	1	0	0	0	0
Cep55	Q8BT07;Q8BT07-2	CEP55_MOUSE	53930.35;53930.35-2	-0.0388078	0.0703757	1884.33	2243.35	2213.86	1540.85	1661.42	2020.62	1828.59	2162.56	3.19559	3.72392	3.73744	2.52001	2.78511	3.31015	3.02729	3.57239	52813.3	70821.2	40072.2	35046.4	29520.7	41900.3	36449.7	54121.6	2	2	3	2	1	2	2	2
Cept1	Q8BGS7;Q8BGS7-2	CEPT1_MOUSE	46434.43;46434.43-2	0.513996	0.824037	686603	1.37034e+06	456337	733615	1.27633e+06	1.44717e+06	1.04384e+06	869236	1164.39	2274.73	770.387	1199.8	2139.56	2370.73	1728.11	1435.91	16569095	37247792	7111887	14366752	19526116	25837972	17915006	18730354	6	6	5	6	5	6	6	6
Cerk	Q8K4Q7	CERK1_MOUSE	59843.1	-0.66257	0.77853	7881.39	13138.7	6721.4	12314	6305.26	2725.77	3289.19	12985	13.3659	21.81	11.347	20.1392	10.5698	4.46531	5.44537	21.4502	245115	460255	135000	310789	124317	62719.4	72752.4	360597	5	4	6	4	4	3	3	4
Cers2	Q924Z4	CERS2_MOUSE	45024.4	0.021606	0.168009	257577	221925	251877	230132	246372	246755	234157	248735	436.818	368.39	425.219	376.373	413.004	404.23	387.656	410.891	6.02708e+06	5.84905e+06	3.80624e+06	4.36993e+06	3.6547e+06	4.27182e+06	3.89673e+06	5.197e+06	8	8	8	8	7	8	8	8
Cers5	Q9D6K9	CERS5_MOUSE	48166.7	-0.44681	1.10338	32110.1	30410.6	48415.2	30833.4	21089.2	28994.8	23201.6	30725.2	54.4548	50.4809	81.7343	50.427	35.3528	47.4989	38.4111	50.7557	803788	857440	782685	626351	334674	536991	413057	686767	9	9	9	9	8	9	9	9
Cers6	Q8C172	CERS6_MOUSE	44812.8	0.0537154	0.159153	14413.6	20316.3	15187.9	18346.6	15197	19197	16799	19660.9	24.4436	33.7245	25.6401	30.0052	25.4754	31.4482	27.8113	32.4783	335681	532940	228432	346743	224374	330777	278247	408859	5	5	5	5	5	5	5	5
Cert1	Q9EQG9	CERT_MOUSE	71111.2	0.015107	0.129015	100061	92281.4	87113.1	99480	98833.3	94791.9	94629.2	94669.8	169.691	153.185	147.064	162.696	165.679	155.287	156.662	156.387	3697903	3.84135e+06	2079124	2.98349e+06	2315555	2591843	2487186	3.12405e+06	29	28	27	28	24	27	26	27
Cetn2	Q9R1K9	CETN2_MOUSE	19796.5	0.205264	0.766114	57969	47426.2	40506.8	56065.6	52033	61746.2	55073	63995.7	98.3083	78.7265	68.3834	91.6934	87.2252	101.152	91.1754	105.716	596400	549591	269138	468096	339376	470001	402970	587905	7	7	6	6	6	6	6	7
Cetn3	O35648	CETN3_MOUSE	19519	0.186143	0.839981	10714.6	8699.78	7786.82	9903.67	11590.8	9718.72	10163	10742.4	18.1707	14.4415	13.1457	16.1971	19.4302	15.9211	16.8252	17.7456	108689	99402.7	51012.5	81527.4	74539.2	72940.1	73320.3	97302.9	4	4	3	4	4	4	4	4
Cfap20	Q8BTU1	CFA20_MOUSE	22748.4	0.0391375	0.120395	14938.7	11819.1	11767.9	12246.9	15376	12804.5	11666.1	12322.1	25.3341	19.6194	19.8665	20.0295	25.7755	20.9762	19.3137	20.3552	176610	157386	89847.9	117497	115241	111999	98089.3	130078	5	5	5	5	4	4	4	5
Cfap418	Q3UJP5	CF418_MOUSE	23847.9	-0.60528	1.10489	6768.83	8143.75	10864.2	4694.36	5074.65	5295.62	4859.98	4799.76	11.4791	13.5185	18.3409	7.67746	8.50686	8.67521	8.04588	7.92885	83891.2	113686	86957.3	47214.5	39872.1	48558.6	42838	53117.5	3	3	4	2	2	2	2	2
Cfb	P04186	CFAB_MOUSE	85004.5	0.831912	0.735274	5013.99	3033.42	2137.83	5463.4	13674.8	4363.75	5194	4622.75	8.50311	5.03542	3.60908	8.93521	22.9236	7.14863	8.59886	7.63643	221503	150941	60992.2	195864	382980	142627	163188	182352	2	2	2	2	2	2	2	2
Cfdp1	O88271	CFDP1_MOUSE	32921.2	-0.0447963	0.579809	39919.2	38399.6	39477.2	39613.9	35637.8	39651.8	39351.2	37956.6	67.6981	63.7425	66.6453	64.7872	59.7413	64.957	65.1474	62.7014	682986	740007	436196	550015	386546	501925	478828	579872	8	8	9	8	8	8	8	8
Cfl1	P18760	COF1_MOUSE	18559.5	0.0538573	0.554199	3.49502e+07	3.69617e+07	3.33682e+07	3.59213e+07	3.43243e+07	3.78826e+07	3.67262e+07	3.7639e+07	59271.2	61355.7	56332	58748	57539.3	62058.8	60801.6	62176.8	337108800	401561344	207853936	281169984	209885488	270338016	251934976	324170848	30	29	29	29	26	29	27	30
Cfl2	P45591	COF2_MOUSE	18709.6	0.103785	0.116275	84891.3	58639.6	93428.1	80323	93339.6	53633.8	105097	88877.7	143.965	97.3405	157.725	131.365	156.469	87.8621	173.991	146.819	825431	642226	586679	633803	575366	385836	726772	771659	5	5	4	5	5	4	5	5
Cflar	O35732;O35732-2	CFLAR_MOUSE	54874.73;54874.73-2	-0.246201	0.456384	993.309	1315.48		1231.32	1011.03	1094.41	633.436	1240.74	1.68453	2.18367		2.01378	1.69484	1.79285	1.04868	2.04961	28327.6	42256.2	NaN	28496.6	18279	23091.5	12847.5	31595.2	1	1	0	1	1	1	1	1
Cfp	P11680	PROP_MOUSE	50327.2	-0.134516	1.60981	93526.7	95671.9	100632	93504.3	81457.7	92022.3	86295.3	89433.1	158.61	158.813	169.886	152.923	136.551	150.75	142.865	147.737	2.4462e+06	2818508	1.69979e+06	1.98465e+06	1.35067e+06	1780719	1.60522e+06	2088666	16	16	17	16	14	16	16	16
Cgas	Q8C6L5	CGAS_MOUSE	58193.8	0.253023	0.656681	11660.6	9702.19	6754.12	11710.4	13653.7	11179.8	12196.7	10432	19.7749	16.1054	11.4023	19.1519	22.8882	18.3146	20.1921	17.2329	352655	330505	131918	287407	261782	250156	262340	281717	8	5	7	8	7	7	7	5
Cggbp1	Q8BHG9	CGBP1_MOUSE	18761.3	-0.204043	0.900614	65689.7	68076.3	88676	66387.3	59911.8	60629.1	66586.6	63609.3	111.402	113.005	149.702	108.574	100.433	99.3217	110.237	105.078	640492	747638	558378	525289	370331	437365	461738	553799	9	9	9	9	8	9	9	9
Chaf1a	Q9QWF0	CAF1A_MOUSE	101936	#DIV/0!	#NUM!			326.548								0.551277						NaN	NaN	11172	NaN	NaN	NaN	NaN	NaN	0	0	2	0	0	0	0	0
Chaf1b	Q9D0N7	CAF1B_MOUSE	63132.2	-0.221515	0.632874	5567.51	7124.87	6429	7198.92	4506.78	7583.2	5080.43	5403.58	9.44181	11.8271	10.8534	11.7736	7.55491	12.4227	8.41084	8.92631	182669	263305	136224	191676	93741.3	184078	118548	158307	7	7	6	7	6	7	6	6
Champ1	Q8K327	CHAP1_MOUSE	87561.1	-0.285111	0.391286	622.162	439.25	778.177	381.989	639.996	409.281	358.9	415.024	1.05511	0.729146	1.31372	0.624731	1.07285	0.670479	0.594172	0.685589	28311.8	22514.2	22869.1	14106.3	18463	13779.5	11615.3	16863.7	2	2	2	2	2	2	2	2
Chchd1	Q9CQA6	CHCH1_MOUSE	13607.9	-0.321825	0.639997	6768.64	7417.24	12641.8	9029.53	6264.75	7359.84	7970.93	7092.28	11.4788	12.3125	21.3418	14.7675	10.5019	12.0568	13.1962	11.7159	47867.9	59083.2	57737.3	51820.9	28087.1	38508.6	40090.7	44786.1	2	2	2	2	2	2	2	2
Chchd3	Q9CRB9	MIC19_MOUSE	26334.5	0.108978	0.619021	198608	208325	209217	244851	210136	250079	239562	228783	336.815	345.815	353.2	400.445	352.26	409.675	396.604	377.932	2.71817e+06	3.21143e+06	1.84919e+06	2.71943e+06	1.82322e+06	2532220	2.33178e+06	2795871	13	13	13	13	13	13	13	13
Chchd4	Q8VEA4	MIA40_MOUSE	15525	-0.626282	1.0652	134068	164004	83271.1	155864	56630.9	88139	109048	94209	227.363	272.244	140.578	254.911	94.933	144.388	180.533	155.626	1.08171e+06	1.49045e+06	433894	1.02053e+06	289666	526136	625737	678720	4	4	4	4	4	4	4	4
Chchd5	Q9CQP3	CHCH5_MOUSE	12326	0.176532	0.285473	1475.54	1576.98	973.738	1975.92	1666.24	1463.86	2316.9	1336.44	2.50234	2.61775	1.64386	3.23155	2.79319	2.39808	3.83572	2.2077	9452.11	11378.4	4028.32	10271.7	6766.66	6937.83	10555.4	7644.37	1	1	1	1	1	1	1	1
Chchd6	Q91VN4	MIC25_MOUSE	29851.8	0.180079	1.76014	21470.4	20496.5	18249.1	20904.2	22583.6	22596.5	22704.6	24020.1	36.4112	34.0237	30.8081	34.1881	37.8579	37.0173	37.5883	39.6794	333093	358164	182840	263181	222115	259366	250513	332747	8	7	8	7	8	7	7	8
Chd1	P40201	CHD1_MOUSE	196385	-0.769203	1.26255	1289.44	1398.34	1947.33	1262.27	520.219		1016.89	1058.07	2.18674	2.32121	3.28747	2.0644	0.872066		1.6835	1.74785	131602	160750	128353	104547	33659.5	NaN	73812.1	96424.9	5	6	7	5	2	0	3	5
Chd2	E9PZM4	CHD2_MOUSE	210804	0.103017	0.284201	888.611	911.028	868.232	810.864	1170.54	893.097	895.547	777.043	1.50697	1.51229	1.46575	1.32614	1.96222	1.46306	1.48261	1.28362	97351.5	112420	61428.9	72090.2	81297.4	72389.6	69776.9	76013.6	6	5	4	6	6	6	5	5
Chd4	Q6PDQ2	CHD4_MOUSE	217751	-0.0494413	0.439063	80792.8	81321.1	78843.7	74566	83192.6	74446.1	73667.8	73587.3	137.015	134.991	133.104	121.95	139.459	121.957	121.96	121.561	9142944	10365629	5762168	6847804	5968410	6233066	5929018	7.43586e+06	73	74	73	71	67	71	66	71
Chd5	A2A8L1	CHD5_MOUSE	222515	#DIV/0!	#NUM!							445.9								0.738205		NaN	NaN	NaN	NaN	NaN	NaN	36672.6	NaN	0	0	0	0	0	0	1	0
Chd6	A3KFM7;A3KFM7-2	CHD6_MOUSE	305397.17;305397.17-2	0.367217	1.54948	986.711	1199.11	882.454	1071.77	1448.67	1216.59	1497.48	1177.34	1.67334	1.99049	1.48976	1.75285	2.42847	1.99301	2.47914	1.94487	156606	214366	90451.6	138044	145763	142860	169033	166853	3	2	2	3	3	3	3	2
Chd8	Q09XV5	CHD8_MOUSE	290847	-0.114668	1.05702	220.59	204.2	228.161	229.06	194.481		210.797	205.686	0.374094	0.338967	0.38518	0.374619	0.326018		0.348983	0.339778	33343	34765.8	22272.3	28097.3	18636.2	NaN	22660.8	27761.3	2	2	2	2	2	0	2	2
Cherp	Q8CGZ0	CHERP_MOUSE	106169	-0.128214	0.999792	40933.1	44811	40127.6	38368	40418.4	34809.2	38418	36627.8	69.4176	74.3853	67.7433	62.7495	67.7551	57.0239	63.6023	60.5063	2.25852e+06	2.78492e+06	1429875	1717967	1.4138e+06	1.42099e+06	1.50756e+06	1.80458e+06	19	19	18	19	17	17	17	19
Chid1	Q922Q9;Q922Q9-2	CHID1_MOUSE	44905.62;44905.62-2	0.120423	0.390312	15714.4	15807.6	14634.9	20165.5	15074	18229.2	20623.1	18169.8	26.6498	26.2402	24.7067	32.98	25.2693	29.8627	34.1423	30.0151	366736	415526	220572	381909	223020	314751	342294	378633	8	8	8	8	8	8	8	8
Chil3	O35744	CHIL3_MOUSE	44458.3	0.830829	0.297154	25291.7	10124.6	30516.7	14547.6	52493.4	57100.9	26743.1	6813.95	42.8915	16.8066	51.5182	23.7921	87.9971	93.5418	44.2742	11.2561	584365	263490	455355	272768	768904	976103	439451	140579	8	8	7	8	9	9	7	6
Chil4	Q91Z98	CHIL4_MOUSE	44975	0.991725	1.29932	3483.98	2539	2011.99	2647.61	6037.67	7740.8	4859.52	2604.99	5.9084	4.21469	3.39663	4.33008	10.1212	12.6809	8.04511	4.30325	81432.8	66844.6	30370.7	50219.9	89465.1	133862	80780.9	54368.2	2	2	1	2	1	2	2	2
Chkb	O55229	CHKB_MOUSE	45126.1	-0.229901	0.80127	45412.1	56186.2	56447.2	55955.6	37142.6	54850.1	40874	49610.5	77.0134	93.2679	95.2939	91.5136	62.2638	89.8547	67.6685	81.9529	1.06501e+06	1.48419e+06	854927	1.06493e+06	552223	951712	681743	1.03889e+06	11	11	11	10	8	10	9	10
Chm	Q9QXG2	RAE1_MOUSE	73977	-0.160566	1.25697	41324.7	39296.3	44957.3	41803.5	33349.3	38444.2	39481	38477.7	70.0816	65.231	75.8968	68.3683	55.9049	62.9787	65.3622	63.5623	1588765	1.70169e+06	1.11624e+06	1.30425e+06	812824	1.09352e+06	1.07952e+06	1.32091e+06	19	20	19	21	19	19	19	19
Chmp1a	Q921W0	CHM1A_MOUSE	21607.6	0.0271694	0.178484	123844	120169	104719	114610	125254	116078	118935	111882	210.023	199.478	176.786	187.441	209.969	190.158	196.902	184.821	1.3907e+06	1.51995e+06	759436	1.04443e+06	891686	964400	949865	1.12186e+06	5	5	5	5	5	5	5	5
Chmp1b	Q3TJ28;Q99LU0	Q3TJ28_MOU;CH1B1_MO	24403.61;22124.33	0.000503284	0.0039672	93587.9	111833	128164	106944	91886	122388	115320	111089	158.714	185.641	216.366	174.903	154.032	200.494	190.917	183.511	1.18694e+06	1.59756e+06	1.04974e+06	1.10068e+06	738783	1.1484e+06	1.04017e+06	1.25804e+06	4	4	4	4	4	4	4	4
Chmp2a	Q9DB34	CHM2A_MOUSE	25134	0.168495	0.71113	151901	182558	128563	174555	170878	169482	194418	181787	257.606	303.043	217.04	285.479	286.45	277.643	321.866	300.298	1984153	2.68593e+06	1.08452e+06	1.85031e+06	1.41502e+06	1.63789e+06	1.8061e+06	2.12027e+06	9	9	9	8	7	8	9	8
Chmp2b	Q8BJF9	CHM2B_MOUSE	23934.5	0.0871045	0.592393	62318.8	59193.2	52047.3	60510.7	57122.3	62987.9	65038.6	63489	105.685	98.2595	87.8661	98.9632	95.7566	103.186	107.674	104.879	775171	829334	418102	610812	450448	579671	575362	705167	6	6	6	5	5	6	5	6
Chmp3	Q9CQ10	CHMP3_MOUSE	25219.1	-0.00666043	0.042495	122704	119791	108178	116767	113674	114598	122907	114107	208.092	198.85	182.625	190.968	190.557	187.733	203.478	188.496	1.60821e+06	1.76842e+06	915644	1.24194e+06	944509	1.11124e+06	1.14565e+06	1.3354e+06	6	6	6	6	6	6	6	6
Chmp4b	Q9D8B3	CHM4B_MOUSE	24936.1	0.152698	2.67465	683497	682528	672981	704854	739718	786719	785931	737834	1159.13	1132.98	1136.12	1152.77	1240.02	1288.79	1301.14	1218.85	8857656	9962810	5.63236e+06	7412732	6.07728e+06	7.54307e+06	7243659	8537998	15	15	15	15	15	15	14	14
Chmp5	Q9D7S9	CHMP5_MOUSE	24575.7	-0.0486207	0.156669	135249	149910	142559	166500	135646	171461	106368	161050	229.366	248.847	240.668	272.305	227.39	280.886	176.097	266.043	1.72741e+06	2.15659e+06	1.17587e+06	1725723	1.09832e+06	1.62021e+06	966192	1.83669e+06	7	7	7	7	6	7	6	7
Chmp6	P0C0A3	CHMP6_MOUSE	23415.6	0.151938	0.499584	42162.2	54954	39684.5	50040.9	43309.2	51437	54402.8	58443.5	71.5019	91.2225	66.9952	81.8402	72.6011	84.2633	90.0658	96.5443	513077	753247	311878	494175	334118	463106	470838	635053	4	4	4	4	4	4	4	4
Chmp7	Q8R1T1;Q8R1T1-2	CHMP7_MOUSE	50632.63;50632.63-2	-0.0997597	1.52492	35511.4	33570.2	36741.8	36871.5	32435.3	33147.4	33424	34154.7	60.223	55.7259	62.0274	60.3021	54.3727	54.3015	55.3346	56.421	934441	994986	624381	787357	541080	645326	625509	802508	12	12	13	11	12	11	11	12
Chordc1	Q9D1P4	CHRD1_MOUSE	37350.6	0.127988	0.772703	278144	303730	324358	340365	323456	340355	377019	321412	471.699	504.185	547.579	556.655	542.223	557.564	624.169	530.949	5.39909e+06	6.64075e+06	4.06612e+06	5361567	3.98039e+06	4.88797e+06	5.20482e+06	5570934	19	19	18	18	18	18	17	18
Chp1	P61022	CHP1_MOUSE	22432.1	0.0638353	0.207344	62330.1	58023	75722.9	59925.6	62258.8	65167.9	79244.8	60911.8	105.704	96.317	127.835	98.0063	104.367	106.757	131.193	100.622	726643	761909	570107	566934	460135	562087	657031	634074	11	10	11	11	10	11	11	11
Chrac1	Q9JKP8	CHRC1_MOUSE	14127.1	0.172366	1.09309	19035.2	22040.3	17058.7	19907.9	21101.2	21811.4	23580.8	21452.5	32.2813	36.5865	28.7985	32.5587	35.3729	35.7312	39.0389	35.438	139753	182265	80883.1	118612	98214.2	118478	123128	140637	2	2	2	2	2	2	2	2
Chst14	Q80V53	CHSTE_MOUSE	43145	0.455924	1.0668	15808.1	13688.1	16389	13477.5	28341.3	17279.9	20455.7	15348.5	26.8086	22.722	27.6678	22.042	47.5098	28.3077	33.8652	25.3546	354457	345706	237323	245239	402869	286663	326205	307302	7	7	7	7	7	7	7	7
Chtf18	Q8BIW9	CTF18_MOUSE	108137	-0.357701	0.777845	71.7665	72.6119	93.0673	56.8608	71.0148	49.9529	51.2915		0.121707	0.120534	0.157116	0.0929939	0.119045	0.0818321	0.084915		4033.2	4596.37	3377.774169921875	2593.210205078125	2530.1	2076.991943359375	2050.05	NaN	1	1	1	1	1	1	1	0
Chtop	Q9CY57;Q9CY57-2;Q9CY57-3;Q9CY57-4;Q9CY57-5	CHTOP_MOUSE	26584.85;26584.85-2;26584.85-3;26584.85-4;26584.85-5	0.117382	0.889449	69992.5	69831.7	61329.1	70241.7	79359.2	70318.3	69087.2	75635	118.699	115.919	103.536	114.878	133.033	115.194	114.376	124.943	967028	1086723	547217	787553	695097	718791	678855	933093	4	4	4	4	4	4	4	4
Chuk	Q60680	IKKA_MOUSE	84728.9	0.00860561	0.0482267	14694.4	15403.2	13488.4	13780.2	13333.3	14109.6	15069.7	15196.8	24.9199	25.569	22.771	22.537	22.3511	23.1141	24.9485	25.1039	647049	763967	383574	492420	372204	459668	471935	597518	13	13	13	12	13	13	12	13
Churc1	Q6DG52	CHUR_MOUSE	12857.7	-0.533293	0.674779	12390.7	16715.1	31303.2	13682.2	12005	12721.5	15315	11153.8	21.0132	27.7466	52.846	22.3768	20.1245	20.8401	25.3546	18.4252	82796.8	125807	135086	74194.3	50855.7	62892.7	72782.2	66550.8	1	1	2	1	1	1	1	1
Ciao1	Q99KN2	CIAO1_MOUSE	37632.7	-0.0831457	0.957641	89321.3	92369.8	83499.7	91136.4	80055.6	87019	82225.9	87071.2	151.478	153.332	140.964	149.05	134.201	142.553	136.128	143.835	1.74692e+06	2.03483e+06	1.05465e+06	1.44646e+06	992593	1.25915e+06	1.14372e+06	1.52058e+06	14	14	14	14	12	14	12	14
Ciao2a	Q9DCL2	CIA2A_MOUSE	18418.1	-0.126699	0.555721	67612	76076.4	80940.8	60236.4	65858.5	63450	62601	69005.8	114.662	126.285	136.644	98.5146	110.401	103.943	103.638	113.992	647176	820215	500347	467901	399642	449342	426159	589793	5	5	6	5	5	5	5	5
Ciao2b	Q9D187	CIA2B_MOUSE	17667	0.195628	0.54763	11472.7	7648.14	8013.46	8864.5	11358.7	9579.25	11798	8490.74	19.4563	12.6957	13.5283	14.4976	19.0411	15.6926	19.532	14.0261	105337	79095.2	47516.1	66049.1	66115.6	65071.9	77039.7	69610.7	3	2	3	2	3	2	2	2
Ciao3	Q7TMW6	CIAO3_MOUSE	53108.1	-0.0581077	0.0894272	18293	20483.8	21366.2	29912.9	18106	24797.4	18945.9	24651.5	31.0226	34.0027	36.0704	48.9215	30.3519	40.6227	31.3656	40.7224	504892	636801	380845	669991	316808	506368	371895	607537	9	11	10	10	8	11	10	11
Ciapin1	Q8WTY4	CPIN1_MOUSE	33428.9	0.0253497	0.175984	82601.5	83372.6	69795.9	81081.8	78620.5	80086.5	80024.5	83737	140.082	138.397	117.829	132.607	131.795	131.196	132.484	138.327	1.43504e+06	1.63146e+06	783088	1.14313e+06	865908	1.02939e+06	988758	1.299e+06	11	10	12	11	9	11	10	11
Cic	Q924A2	CIC_MOUSE	258130	-0.468267	0.622924	813.473	627.727	944.53	1122.65	678.331	341.006	1260.82	255.813	1.37955	1.04201	1.59455	1.83606	1.13712	0.558631	2.08733	0.422584	109128	94851	81830.1	122217	57689.2	33845.5	120292	30642.9	4	4	4	3	3	2	4	2
Cip2a	Q8BWY9	CIP2A_MOUSE	102043	-0.339321	0.598169	2386.79	2072.1	2713.35	1951.7	697.117	4630.73	792.781	1091.05	4.0477	3.43964	4.58067	3.19193	1.16861	7.586	1.31248	1.80233	126575	123773	92928.1	83993.3	23437	181690	29900.6	51664.6	6	6	9	5	2	5	3	4
Cirbp	P60824	CIRBP_MOUSE	18607	0.0525876	0.144679	20698.5	20798.8	13169.8	16772.2	21525.1	17853.5	15939.5	18773.3	35.1022	34.5256	22.2333	27.4303	36.0835	29.2473	26.3885	31.012	200156	226541	82246.1	131618	131958	127732	109622	162101	4	4	4	4	4	5	4	4
Cisd1	Q91WS0	CISD1_MOUSE	12097	-0.0193045	0.148424	180485	172169	172972	182993	189908	161175	169682	178436	306.081	285.797	292.011	299.279	318.351	264.035	280.914	294.763	1.13467e+06	1.21917e+06	702280	933599	756890	749676	758675	1.00167e+06	6	6	6	6	5	6	5	6
Cisd2	Q9CQB5	CISD2_MOUSE	15242.1	-0.136101	0.707733	336977	373522	426729	389411	309452	364558	372148	343046	571.471	620.039	720.403	636.869	518.748	597.214	616.105	566.686	2.6693e+06	3.33267e+06	2.18301e+06	2.50324e+06	1.554e+06	2.13654e+06	2.09655e+06	2.42641e+06	7	7	7	7	7	7	7	7
Cisd3	B1AR13	CISD3_MOUSE	15676.2	0.316565	0.518177	29194.8	31252	13327.3	19669.8	33353.2	35870.2	23020	24128.2	49.5109	51.8777	22.4991	32.1692	55.9114	58.7621	38.1104	39.8579	237849	286783	70120.3	130044	172263	216210	133380	175523	4	4	4	4	4	4	4	4
Ckap4	Q8BMK4	CKAP4_MOUSE	63692.1	-0.0693463	0.73366	214825	199559	199844	215865	185257	197074	202084	206722	364.317	331.264	337.376	353.04	310.555	322.843	334.557	341.489	7.11089e+06	7.44028e+06	4.27204e+06	5.79853e+06	3.88754e+06	4826293	4.75732e+06	6109985	32	31	33	32	29	32	30	31
Ckap5	A2AGT5;A2AGT5-2;A2AGT5-3	CKAP5_MOUSE	225634.64;225634.64-2;225634.64-3	-0.109176	1.35538	63095.3	60846.7	67148.5	62034.7	55717.6	59744.2	61352.8	57862	107.002	101.004	113.36	101.456	93.402	97.8721	101.572	95.5837	7.39871e+06	8036650	5.08511e+06	5903246	4.14202e+06	5183242	5116647	6.05854e+06	77	74	77	75	69	73	70	70
Ckb	Q04447	KCRB_MOUSE	42713.3	0.00578379	0.0539048	9.00704e+06	9.45865e+06	1.03256e+07	9.50848e+06	9.19608e+06	9.73055e+06	9.72193e+06	9.80503e+06	15274.8	15701.2	17431.6	15550.8	15415.8	15940.4	16095	16197.2	199939216	236496304	148025104	171286768	129413368	159808400	153482976	194348000	25	25	25	25	23	25	25	25
Ckm	P07310	KCRM_MOUSE	43045	-1.28855	0.234191	7070.09	5303.89	58773.4	6060.02	8849.44	7493.12	10277.5	4985.76	11.99	8.80434	99.2211	9.91096	14.8347	12.2751	17.0147	8.23611	158161	133644	849106	110014	125502	124018	163513	99591.5	2	1	2	1	1	1	2	1
Ckmt1	P30275;Q6P8J7	KCRU_MOUSE;KCRS_MOUSE	47003.72;47473.32	0.0564261	0.164003	59721.8	66821.9	83918.8	86731.2	77885.6	81680.8	64748.1	84733.4	101.281	110.923	141.671	141.846	130.563	133.808	107.193	139.973	1.45888e+06	1.83858e+06	1.32389e+06	1.71932e+06	1.20615e+06	1.47622e+06	1124875	1.84823e+06	1	1	1	1	1	1	1	1
Cks1b	P61025	CKS1_MOUSE	9660.17	#DIV/0!	#NUM!			4631.24								7.81844						NaN	NaN	15015.5	NaN	NaN	NaN	NaN	NaN	0	0	1	0	0	0	0	0
Clasp1	Q80TV8;Q80TV8-2	CLAP1_MOUSE	169227.35;169227.35-2	-0.0457548	0.158419	12319.9	13024.6	10593.4	12703.4	9646.25	13166.4	13423	10887.3	20.8931	21.6205	17.8838	20.7761	16.1704	21.5689	22.2222	17.985	1.08351e+06	1.29023e+06	601680	906656	537827	856714	839584	854988	30	29	26	29	24	29	27	26
Clasp2	Q8BRT1-5	CLAP2_MOUSE	66369.5	-0.161228	0.281424	5989.44	5245.32	9063.74	6343.66	4865.61	5571.14	8203.85	5184.52	10.1573	8.70712	15.3014	10.3748	8.15643	9.12656	13.5818	8.56443	206589	203785	201899	177565	106395	142171	201248	159678	5	4	5	4	3	4	5	3
Clasp2	Q8BRT1	CLAP2_MOUSE	140739	-0.0580551	0.57722	43679.9	45208.1	47632	46565.7	40612.4	45595.3	44028.6	45628.3	74.0758	75.0445	80.4122	76.1567	68.0804	74.6935	72.8909	75.3745	3.19484e+06	3.72445e+06	2.24995e+06	2.76395e+06	1883158	2.46737e+06	2.29031e+06	2.98e+06	43	43	45	40	37	41	38	42
Clcc1	Q99LI2	CLCC1_MOUSE	60621.2	0.0438099	0.539269	51459.2	53971.9	50182.6	56442.2	54760.1	54250.5	55646.2	53937.5	87.2685	89.5922	84.7182	92.3093	91.7967	88.8723	92.1243	89.1006	1.62122e+06	1.91525e+06	1.02103e+06	1.44304e+06	1.09371e+06	1.26453e+06	1.24682e+06	1.51734e+06	15	15	15	15	15	15	15	15
Clcn5	Q9WVD4;Q9WVD4-2	CLCN5_MOUSE	90706.12;90706.12-2	-0.106523	0.734042	19700.1	21389.1	20423.7	21657.6	17150.2	20578.4	18648.3	20873.8	33.4089	35.5054	34.4793	35.4203	28.7497	33.7112	30.873	34.482	928663	1.13569e+06	621772	828508	512531	717708	625204	878631	8	9	10	9	9	9	9	9
Clcn6	O35454	CLCN6_MOUSE	96980.2	0.135501	0.269144	381.593	379.434	126.244	227.165	263.793	288.441	374.938	297.007	0.647135	0.629852	0.213125	0.37152	0.442208	0.472519	0.620724	0.490634	19232.6	21540.3	4109.16	9291.25	8428.7	10755.7	13439.6	13366.5	2	2	1	2	2	2	2	2
Clcn7	O70496	CLCN7_MOUSE	88713	0.0899607	0.535604	92211.3	100767	82859.4	99982.1	91783.3	105246	98766	104205	156.379	167.271	139.883	163.517	153.86	172.412	163.511	172.139	4251325	5232837	2.46711e+06	3.74076e+06	2.68265e+06	3.58998e+06	3.23847e+06	4.28988e+06	17	17	17	16	16	17	17	18
Clec12a	Q504P2	CL12A_MOUSE	30757.3	0.0756101	0.393776	201764	205571	189516	230457	198706	240754	208988	223375	342.167	341.243	319.941	376.905	333.1	394.399	345.988	368.998	3225118	3.70119e+06	1.95638e+06	2.98943e+06	2.0136e+06	2.84722e+06	2.37583e+06	3188236	12	11	12	12	10	12	11	12
Clec2d	Q91V08	CLC2D_MOUSE	23647	0.0790781	0.353907	20486.2	22944	22966.1	27483.8	25094.7	24364.6	22645.5	27064.6	34.742	38.0865	38.7712	44.9488	42.0673	39.9138	37.4904	44.7087	251761	317597	182272	274095	195511	221531	197925	296993	5	5	6	6	5	5	4	5
Clec4a	Q9QZ15	CLC4A_MOUSE	27323.3	0.0521757	0.0314794	32279.6	28343.2	35898.3	32169.8	45546.6	32051.6	23779.8	32052.3	54.7422	47.0491	60.6035	52.6126	76.3519	52.5064	39.3683	52.948	458368	453329	329205	370708	410018	336730	240152	406406	8	8	8	8	6	6	4	8
Clec4d	Q9Z2H6	CLC4D_MOUSE	25619.1	-0.49695	1.11794	17995.5	19020.6	30500.3	20239.4	11621	14880.3	18107.2	17575.6	30.5181	31.5738	51.4906	33.1009	19.4808	24.3767	29.9772	29.0335	239596	285246	262257	218681	98088.9	146580	171459	208949	6	6	7	7	4	7	5	6
Clec4e	Q9R0Q8	CLC4E_MOUSE	24431.5	-0.337263	1.71237	95602	92891.5	84147.3	81020.5	60802.6	65450.6	81730.9	71953.5	162.129	154.198	142.057	132.506	101.926	107.22	135.309	118.862	1.21386e+06	1.32849e+06	689999	834822	489424	614840	738041	815774	3	3	3	3	3	3	3	3
Clec5a	Q9R007;Q9R007-1;Q9R007-2	CLC5A_MOUSE	21695.63;21695.63-1;21695.63-2	-0.0128333	0.0407142	6513.55	6179.49	4237.88	6831.17	7125.49	6272.5	3721.71	6431.95	11.0462	10.2578	7.15437	11.1721	11.9448	10.2755	6.16142	10.6251	73441.8	78479.6	30858.8	62505.4	50933.2	52325.4	29844.1	64756.5	2	2	2	2	2	2	1	2
Clec7a	Q6QLQ4	CLC7A_MOUSE	27420.5	-1.13053	1.05458	4881.79	4020.39	6495.6	3469.4				2154.39	8.27891	6.67376	10.9658	5.67409				3.55888	69567.5	64532	59779.5	40121.7	NaN	NaN	NaN	27413.6	2	2	2	2	0	0	0	1
Clic1	Q9Z1Q5	CLIC1_MOUSE	27012.8	0.0344423	0.361904	5.99181e+06	6.16568e+06	6.49448e+06	6.45829e+06	6.09232e+06	6.71796e+06	6.54199e+06	6.36466e+06	10161.4	10234.9	10964	10562.3	10212.8	11005.3	10830.5	10513.9	84116488	97495216	58880684	73576240	54220900	69776184	65316776	79783608	22	22	21	21	22	21	22	22
Clic4	Q9QYB1	CLIC4_MOUSE	28729	-0.142865	1.42253	1.36107e+06	1.24082e+06	1.31094e+06	1.44228e+06	1.15075e+06	1.2582e+06	1.20963e+06	1.23165e+06	2308.21	2059.74	2213.12	2358.8	1929.05	2061.17	2002.58	2034.6	20321508	20867132	12640454	17475162	10892166	13898598	12844522	16420181	23	23	23	23	22	23	21	23
Clint1	Q99KN9	EPN4_MOUSE	68512.8	0.0306832	0.402328	144761	156034	149092	156002	156407	160231	149985	152290	245.497	259.013	251.697	255.137	262.192	262.488	248.306	251.572	5154377	6.25783e+06	3.42836e+06	4.50768e+06	3.53055e+06	4221027	3798096	4.84186e+06	23	23	21	23	21	23	21	23
Clip1	Q922J3	CLIP1_MOUSE	155814	-0.00554971	0.0513254	76156.9	76228.1	70148.1	75084.7	74402.3	73509.2	71680.5	76883.2	129.153	126.537	118.424	122.799	124.724	120.422	118.67	127.005	6.16693e+06	6.95271e+06	3.66844e+06	4.9341e+06	3819502	4404004	4.12812e+06	5559124	64	63	64	63	58	61	62	64
Clip2	Q9Z0H8-2	CLIP2_MOUSE	111855	0.0365693	0.0593296	57478.8	53583.8	56914.7	66547.7	55217.5	56632.5	76785	51910.6	97.477	88.948	96.0831	108.837	92.5636	92.7746	127.12	85.7525	3.3413e+06	3508489	2.13667e+06	3.13933e+06	2.03491e+06	2435677	3.1745e+06	2.6945e+06	47	45	45	43	41	46	43	44
Clk3	O35492	CLK3_MOUSE	73797.7	-0.216036	0.459154	1252.26	1176.11	985.606	846.642		720.232	921.049	1109.78	2.12368	1.95232	1.6639	1.38465		1.17987	1.52483	1.83328	48027.5	50807.1	24412.1	26350.7	NaN	20436.9	25122.9	38005.7	2	2	2	1	0	1	1	2
Cln3	Q61124	CLN3_MOUSE	47657	-0.282652	0.605338	15993.1	15924.8	19240.7	16318.7	8305.82	15851.5	12040	19274.3	27.1224	26.4347	32.482	26.6887	13.9234	25.9677	19.9326	31.8397	396108	444254	307756	327992	130414	290467	212079	426260	6	5	6	6	5	6	6	6
Cln5	Q3UMW8	CLN5_MOUSE	39329.2	-0.133384	0.689651	74480	75830.2	65512.1	70450.9	61600.6	71677.6	56353.1	71361.3	126.309	125.876	110.597	115.22	103.264	117.421	93.2946	117.883	1.52233e+06	1.74578e+06	864760	1.16856e+06	798204	1.08392e+06	819177	1.30241e+06	11	11	12	11	11	11	11	11
Cln6	Q3U466	Q3U466_MOU	35859.2	-0.0890374	0.753697	22431.5	22603.9	20636	21223.2	19030.2	20050	20169.4	22444.3	38.041	37.5219	34.8376	34.7099	31.9011	32.8457	33.3911	37.0764	418034	474477	248362	320968	224832	276449	267324	373487	3	3	3	3	2	3	2	3
Cln8	Q9QUK3	CLN8_MOUSE	33108.6	0.0866109	0.344244	65788.8	72494.1	62941.3	76679.2	62912.3	81224.7	72318	78643	111.57	120.339	106.257	125.406	105.463	133.061	119.725	129.912	1.132e+06	1.405e+06	699415	1.0707e+06	686262	1.03402e+06	884977	1.20828e+06	6	6	6	6	5	6	6	6
Clns1a	Q61189	ICLN_MOUSE	26021.1	-0.0665093	0.628125	66079.5	72132.4	74692.4	73465.3	66597.7	71667.8	69883.5	65318.5	112.063	119.738	126.095	120.15	111.641	117.405	115.695	107.901	893604	1.09872e+06	652320	806227	570950	717049	672116	788733	5	6	6	6	5	6	6	6
Clp1	Q99LI9	CLP1_MOUSE	47737.6	0.219905	0.440707	13164	13471	5991.84	13538.2	11865.5	13830.1	14277.4	13793.5	22.3246	22.3616	10.1154	22.1412	19.8907	22.6563	23.6368	22.7858	326590	376438	96001.8	272565	186621	253855	251915	305564	7	6	5	6	5	5	6	6
Clpb	Q60649	CLPB_MOUSE	76003.7	0.65392	0.746405	13258.3	13836.7	5552.27	11868.1	16051.8	29143.3	12459.8	12387.4	22.4844	22.9687	9.37333	19.4099	26.9083	47.7421	20.6276	20.463	523690	615603	141633	380424	401950	851673	350017	436901	4	4	2	4	3	4	4	4
Clpp	O88696	CLPP_MOUSE	29800.5	0.0274286	0.0815913	58028	69416.4	51718.1	65097.6	52039.8	66278.8	62742.5	67887.3	98.4083	115.23	87.3103	106.465	87.2366	108.577	103.873	112.145	898698	1.21093e+06	517278	818161	510943	759447	691083	938815	8	8	8	8	7	8	8	8
Clptm1	Q8VBZ3	CLPT1_MOUSE	75290.7	0.0383784	0.329924	107693	114697	104460	121744	115077	118972	111953	114686	182.635	190.395	176.348	199.109	192.908	194.898	185.343	189.452	4213889	5.05506e+06	2.63966e+06	3.86581e+06	2.85459e+06	3.44417e+06	3.11547e+06	4.007e+06	19	19	20	19	18	18	19	19
Clptm1l	Q8BXA5	CLP1L_MOUSE	62183.3	0.173639	0.524908	22191.1	22933.2	21059.9	25944.7	20016	30158.9	27507.9	26229.3	37.6333	38.0686	35.5532	42.4317	33.5538	49.4058	45.5404	43.3288	717143	834776	439530	680413	410077	721088	632232	756883	9	8	8	10	8	10	9	10
Clpx	Q9JHS4	CLPX_MOUSE	69228.7	0.00203674	0.00311472	46727.5	43988.8	40979.4	46703.9	41540	43544.8	49904.9	43661.9	79.2441	73.0205	69.1812	76.3826	69.6354	71.3344	82.6194	72.1262	1.68117e+06	1782629	952160	1.36361e+06	947473	1.1591e+06	1.27695e+06	1402676	23	24	24	23	20	21	22	21
Clta	O08585	CLCA_MOUSE	25604.1	-0.0104841	0.149998	1.14104e+06	1.14058e+06	1.11292e+06	1.14389e+06	1.15943e+06	1.13896e+06	1.14089e+06	1.06629e+06	1935.07	1893.34	1878.83	1870.79	1943.61	1865.82	1888.79	1761.43	15183224	17094966	9563854	12352132	9780665	11212851	10796909	12669288	10	9	10	10	9	10	10	10
Cltb	Q6IRU5-2	CLCB_MOUSE	23174.3	0.030048	0.163436	158273	153178	124520	150015	158321	148806	147176	144016	268.411	254.272	210.215	245.345	265.401	243.771	243.655	237.904	1906194	2077953	968514	1466198	1.20882e+06	1325948	1.26063e+06	1.54877e+06	8	8	8	8	8	8	8	8
Cltc	Q68FD5	CLH1_MOUSE	191557	-0.038805	0.408208	3.38009e+06	3.31013e+06	3.60737e+06	3.46152e+06	3.15178e+06	3.48131e+06	3.30811e+06	3.45276e+06	5732.21	5494.75	6089.95	5661.2	5283.46	5703.02	5476.7	5703.7	336494624	371171680	231924384	279649504	198914464	256412336	234219024	306924704	120	117	122	117	108	119	111	119
Cluh	Q5SW19	CLU_MOUSE	148068	-0.0901648	1.24547	39011.8	42561.3	40820	42174.7	37042.4	40332.5	38262.1	38960.4	66.1592	70.6508	68.9122	68.9753	62.0958	66.0722	63.3443	64.3597	3.00201e+06	3.68901e+06	2.02859e+06	2.63369e+06	1.80707e+06	2296243	2.094e+06	2.67704e+06	39	38	38	38	36	39	38	39
Clybl	Q8R4N0	CLYBL_MOUSE	37548.5	0.0226531	0.185604	30672.4	35295.8	34530.5	34008	32842.6	34982	33600.8	35209.9	52.0166	58.5903	58.2942	55.6189	55.0556	57.307	55.6274	58.1641	598541	775798	435165	538547	406298	505053	466324	613516	12	12	12	11	12	12	12	11
Cmas	Q99KK2	NEUA_MOUSE	48058	0.0929125	0.808787	101435	105655	96337.2	114247	110017	110283	107730	117428	172.022	175.384	162.636	186.847	184.426	180.665	178.351	193.982	2.53342e+06	2.97226e+06	1.55388e+06	2.31558e+06	1.74196e+06	2.03786e+06	1.91359e+06	2.61881e+06	18	18	17	18	17	16	17	18
Cmbl	Q8R1G2	CMBL_MOUSE	27901.8	0.563533	1.02313	3085.45	2762.53	1759.72	4918.79	4210.87	4512.21	5759.6	4030.03	5.23254	4.58574	2.97076	8.04452	7.05886	7.39183	9.53522	6.65731	44740.9	45120.3	16479.2	57881.8	38709.5	48408.5	59397.7	52180.7	1	1	1	1	1	1	1	1
Cmc1	Q9CPZ8	COXM1_MOUSE	12552.6	0.149726	1.54965	98311.2	89717.1	86546.4	85527.2	96608.2	102497	96860.5	103516	166.724	148.928	146.107	139.877	161.949	167.909	160.356	171.001	641342	659236	364621	452781	399541	494703	449392	602992	4	4	4	4	4	4	4	4
Cmc2	Q8K199	COXM2_MOUSE	9418.69	-0.136303	1.06472	62361.6	57385.5	64697.8	55559.1	58901.4	51188.8	53914.7	54362.3	105.758	95.2587	109.223	90.865	98.739	83.8567	89.2577	89.8024	305254	316392	204522	220697	182781	185381	187691	237606	3	3	3	3	3	3	3	3
Cmc4	Q61908	CMC4_MOUSE	7743.01	-0.559721	0.832332	15369.8	10953.8	13293	25513.6	9036.76	11586.8	9029.74	14533.2	26.0652	18.1831	22.4413	41.7266	15.1487	18.9813	14.9491	24.0078	61848.6	49648.5	34545.6	83316.6	23053.5	34496.3	25842.2	52220.3	3	2	2	3	1	2	1	2
Cmip	Q9D486;Q9D486-2	CMIP_MOUSE	86258.54;86258.54-2	-0.334516	1.15428	2305.94	2473.48	2366.48	2188.75	1495.4	2016.27	1531.39	2359.79	3.91059	4.10592	3.99509	3.57963	2.5068	3.30302	2.53528	3.8982	103372	124894	68511.6	79625	42498.4	66873	48824.1	94459.1	5	5	5	5	4	5	3	5
Cmpk1	Q9DBP5	KCY_MOUSE	22165.3	-0.05523	0.545967	1.91832e+06	2.00379e+06	2.06501e+06	1.91986e+06	1.78395e+06	1.98065e+06	1.8434e+06	2.00201e+06	3253.23	3326.25	3486.15	3139.86	2990.51	3244.67	3051.82	3307.16	22097752	25999110	15362286	17947044	13027775	16880322	15102138	20592432	14	16	15	16	14	15	15	16
Cmpk2	Q3U5Q7	CMPK2_MOUSE	50036.3	0.785576	2.89759	373056	300464	264905	401510	545780	587412	595709	580852	632.657	498.763	447.211	656.656	914.916	962.29	986.217	959.524	9700902	8800531	4.4487e+06	8472892	8997390	11301271	11017006	13487101	28	28	28	28	27	28	27	28
Cmtm3	Q99LJ5	CKLF3_MOUSE	20247.2	-0.0470469	0.22807	297820	364482	309989	351506	325683	319805	303535	332300	505.065	605.032	523.322	574.876	545.957	523.9	502.514	548.934	3.1338e+06	4319896	2.10654e+06	3.00157e+06	2.17257e+06	2489720	2.27154e+06	3122220	2	2	2	2	2	2	2	2
Cmtm6	Q9CZ69	CKLF6_MOUSE	19824.2	-0.0796104	0.746619	50390.4	56213.7	54082.1	52859.7	47780.2	52724.1	53284.8	48292.1	85.4559	93.3135	91.3013	86.4502	80.0961	86.3718	88.215	79.775	519156	652336	359840	441948	312075	401888	390432	444264	3	3	3	3	3	3	3	3
Cmtm7	Q9ESD6;Q9ESD6-2	CKLF7_MOUSE	18105.45;18105.45-2	0.0769837	0.291925	104347	92110.1	85785.8	94631.3	114085	95429.9	85829	102187	176.959	152.901	144.823	154.766	191.245	156.332	142.093	168.805	981841	976223	521295	722594	680536	664345	574366	858564	3	3	3	3	3	3	3	3
Cmtr1	Q9DBC3	CMTR1_MOUSE	95676.3	0.133153	1.13686	28251.6	27358.1	24285.7	29424	29787.7	28913.3	30815.3	30373	47.9112	45.4138	40.9991	48.122	49.9344	47.3653	51.0158	50.1739	1.40475e+06	1.53222e+06	779855	1.18729e+06	938978	1.06366e+06	1.08972e+06	1.34853e+06	26	27	23	28	22	26	24	28
Cnbp	P53996	CNBP_MOUSE	19591.8	-0.0727075	0.436852	762738	741824	902377	743651	774047	742263	734880	744554	1293.51	1231.41	1523.39	1216.22	1297.57	1215.96	1216.62	1229.95	7.7661e+06	8507614	5.93364e+06	6.1446e+06	4996382	5.59155e+06	5.32152e+06	6.76923e+06	10	10	10	10	9	10	10	10
Cnbp	P53996-2;P53996-3	CNBP_MOUSE	18741.96;19462.7	0.135839	0.499006	216246	201337	151322	209942	235336	215134	191066	214207	366.726	334.216	255.461	343.353	394.504	352.43	316.316	353.854	2106277	2208878	951864	1659450	1.45317e+06	1.55033e+06	1.32356e+06	1.86302e+06	1	1	1	1	1	1	1	1
Cndp2	Q9D1A2	CNDP2_MOUSE	52767.3	0.0204681	0.2042	6.46732e+06	6.57595e+06	6.63367e+06	6.51086e+06	6.15761e+06	6.85903e+06	6.72431e+06	6.82104e+06	10967.8	10915.9	11198.9	10648.3	10322.3	11236.4	11132.3	11267.9	177354448	203121440	117483664	144894960	107051016	139163984	131146632	167025920	39	38	39	39	36	39	36	39
Cnep1r1	Q3UJ81	NEPR1_MOUSE	14266.7	0.0280041	0.107248	17452.4	16218.9	13393.7	13841	17668.3	14724.1	14908.4	14799.2	29.5971	26.9231	22.6113	22.6365	29.6181	24.1208	24.6813	24.4471	129400	135450	64133.5	83280.1	83048.5	80770.4	78613.8	97978.2	2	2	2	2	2	2	2	2
Cnih1	O35372	CNIH1_MOUSE	16699	0.128873	0.178697	5741.65	7029.44	8230.1	7892.11	7477.91	5590.17	10761.5	7763.45	9.73712	11.6687	13.894	12.9073	12.5356	9.15774	17.8161	12.8246	49828.6	68713.6	46126.8	55581.8	41141.8	35893.4	66421.5	60160.6	1	1	1	1	1	1	1	1
Cnih4	Q9CX13	CNIH4_MOUSE	16089.4	-0.0728101	0.215529	119945	106251	113673	88834.5	119721	85806.5	97622.3	104455	203.411	176.375	191.902	145.286	200.693	140.567	161.617	172.551	1.00294e+06	1.0007e+06	613839	602796	634633	530834	580541	779892	1	1	1	1	1	1	1	1
Cnn2	Q08093	CNN2_MOUSE	33155.5	-0.0724572	0.0546413	20837.6	26773	14161.1	26144.1	19465.1	20220.3	19418.4	24505.7	35.338	44.4427	23.9068	42.7578	32.6302	33.1246	32.1478	40.4816	359051	519620	157584	365578	212631	257776	237965	377043	8	8	5	8	7	8	8	8
Cnnm3	Q32NY4	CNNM3_MOUSE	76279.2	-0.156355	1.3678	10251.8	9533.25	9093.93	9913.63	8160.28	8419.12	8681.9	9546.89	17.3858	15.825	15.3523	16.2134	13.6794	13.7921	14.3732	15.7708	406406	425677	232818	318926	205081	246929	244775	337938	14	14	14	14	12	13	13	14
Cnnm4	Q69ZF7	CNNM4_MOUSE	86625.9	-1.27398	2.03687	197.109	162.756	112.632	154.834			71.113	58.5932	0.334272	0.270172	0.190145	0.253226			0.11773	0.0967916	8873.75	8253.13	3274.68	5656.72	NaN	NaN	2276.89	2355.395751953125	1	1	1	1	0	0	1	1
Cnot1	Q6ZQ08;Q6ZQ08-4	CNOT1_MOUSE	266807.71;266807.71-4	0.154057	0.331126	38828.2	42088.7	43394.7	37482.5	36936.9	51067.6	55818	36204.9	65.8478	69.8664	73.2588	61.3013	61.9189	83.6581	92.4088	59.8077	5383918	6.5735e+06	3.88592e+06	4217710	3.24692e+06	5.23894e+06	5504498	4.48264e+06	68	71	69	69	61	67	63	68
Cnot10	Q8BH15	CNO10_MOUSE	81818.1	0.24168	0.809203	18273.1	19760.8	13176.2	15111.7	17630.3	22278.5	17898.1	20609.8	30.9889	32.8025	22.244	24.7146	29.5544	36.4963	29.6309	34.0459	776988	946424	361825	521449	475251	700866	541254	782514	13	13	12	12	12	14	13	14
Cnot11	Q9CWN7	CNO11_MOUSE	54959.2	-0.608533	1.49405	8397.81	8371.86	13004.2	7786.62	5442.84	5045.72	6633.83	7512.12	14.2416	13.8971	21.9536	12.7348	9.12408	8.26582	10.9826	12.4095	239861	269336	239873	180485	98555.4	106626	134757	191589	8	8	9	8	6	7	8	7
Cnot2	Q8C5L3;Q8C5L3-2	CNOT2_MOUSE	59710.67;59710.67-2	0.169221	0.444588	21529.2	26085.5	17425.2	28341.5	23326.9	26326.9	31504.6	23844.3	36.5109	43.3013	29.4172	46.3515	39.104	43.1283	52.1571	39.3891	668088	911765	349212	713714	458906	604436	695299	660702	12	11	10	12	10	11	11	10
Cnot3	Q8K0V4	CNOT3_MOUSE	81945.8	-0.0305977	0.0635452	15745.2	18221	13178.3	17956.5	15265.1	16900.2	14666.9	16902.7	26.702	30.2465	22.2476	29.3672	25.5895	27.6857	24.2815	27.922	670546	874040	362448	620580	412135	532499	444231	642764	13	13	9	12	10	12	11	13
Cnot4	Q8BT14;Q8BT14-2;Q8BT14-3	CNOT4_MOUSE	63474.04;63474.04-2;63474.04-3	-1.29397	1.0851	571.854		2133.66	1712.36	648.307	485.01	589.333	679.668	0.969794		3.60204	2.80051	1.08679	0.794536	0.975662	1.12276	18864	NaN	45454.9	45839.7	13557.8	11837.1	13826.2	20019.9	2	0	4	2	2	1	1	2
Cnot7	Q60809	CNOT7_MOUSE	32718.1	0.00338717	0.0132072	10136.5	9737.71	10295.5	10417.5	9905.56	11104.9	9895.73	9776.5	17.1903	16.1644	17.3809	17.0374	16.6051	18.1919	16.3827	16.15	172358	186499	113057	143748	106778	139702	119669	148436	2	2	2	2	2	2	2	2
Cnot8	Q9D8X5	CNOT8_MOUSE	33574.3	-0.0853305	0.0172939	542.106	434.563	980.398	1001.89		693.534	532.507	865.726	0.919346	0.721365	1.65511	1.63856		1.13614	0.881585	1.43012	9458.98	8540.66	11047.6	14186.6	NaN	8953.11	6608.1	13488.2	1	1	1	1	0	1	1	1
Cnot9	Q9JKY0	CNOT9_MOUSE	33601.2	0.105762	0.537878	30688.8	28376.3	28233.1	24651.4	33154.1	29459.1	26894.1	30957.3	52.0444	47.1041	47.663	40.3165	55.5777	48.2595	44.5242	51.1392	535904	558140	318399	349338	367033	380604	334008	482710	10	10	9	10	8	10	9	10
Cnp	P16330;P16330-2	CN37_MOUSE	47123.32;47123.32-2	0.233706	1.9188	96256.6	97544.6	86449.4	105829	107626	116887	117244	112215	163.239	161.922	145.943	173.079	180.418	191.482	194.102	185.372	2.35733e+06	2690738	1.36728e+06	2.10325e+06	1.67096e+06	2.11787e+06	2.04207e+06	2453901	21	21	22	23	22	21	22	21
Cnpy2	Q9QXT0	CNPY2_MOUSE	20767.3	0.0527313	0.56389	590607	641930	628444	592037	598098	650694	635703	659840	1001.6	1065.59	1060.94	968.256	1002.62	1065.96	1052.43	1090.01	6374304	7.80371e+06	4.38033e+06	5185370	4.0923e+06	5.19586e+06	4.87956e+06	6.35899e+06	13	13	13	13	13	13	13	13
Cnpy3	Q9DAU1	CNPY3_MOUSE	30537.8	0.156195	1.2151	138335	125983	134766	141950	148962	156549	161906	135483	234.6	209.13	227.512	232.155	249.711	256.456	268.042	223.808	2.19545e+06	2.25208e+06	1.38127e+06	1.82821e+06	1.49874e+06	1838179	1.82745e+06	1.91996e+06	12	11	12	11	12	12	12	11
Cnpy4	Q8BQ47	CNPY4_MOUSE	28093.7	0.212535	0.445713	173542	221389	118360	216193	164986	209466	232335	238482	294.305	367.5	199.815	353.576	276.573	343.144	384.639	393.954	2533760	3.6408e+06	1.11602e+06	2561535	1.52711e+06	2.26267e+06	2.4125e+06	3.10908e+06	9	9	9	8	7	9	9	9
Cnrip1	Q5M8N0	CNRP1_MOUSE	18612.4	-0.119658	0.764747	247396	275824	257898	238824	210719	259329	225932	242781	419.554	457.861	435.382	390.588	353.237	424.829	374.038	401.055	2.39303e+06	3.00514e+06	1.61105e+06	1.87469e+06	1.29217e+06	1855891	1554260	2.09693e+06	7	7	7	7	7	7	7	7
Cntrl	A2AL36	CNTRL_MOUSE	268880	0.666219	0.410823	6777.56	3607.48	2546.55	5847.08	16045.7	4322.86	5003.28	4428.22	11.4939	5.98834	4.29908	9.5627	26.8981	7.08165	8.28312	7.31508	947074	567798	229810	663051	1.42144e+06	446919	497230	552529	2	2	2	2	2	2	2	2
Coa3	Q9D2R6	COA3_MOUSE	11986.7	-0.0681168	0.218877	70104.1	51649.2	67794.9	60565	61931	55414.3	64049	57184.2	118.888	85.7366	114.451	99.0519	103.818	90.779	106.036	94.4641	436712	362406	272744	306175	244580	255400	283763	318085	4	4	4	4	4	4	4	4
Coa6	Q8BGD8	COA6_MOUSE	9298.38	-0.074215	0.126406	61245	66230.7	41884.3	70451.4	42237.3	62850.5	46297.4	76401.8	103.864	109.942	70.709	115.221	70.8042	102.961	76.6471	126.21	295959	360495	130713	276278	129395	224706	159114	329670	3	3	3	3	3	3	3	3
Coa7	Q921H9	COA7_MOUSE	25617	0.556028	0.559743	1.88074e+06	1.29353e+06	1.05068e+06	1.79608e+06	4.03117e+06	1.5485e+06	1.68725e+06	1.58529e+06	3189.5	2147.24	1773.76	2937.43	6757.64	2536.73	2793.31	2618.78	25038564	19397154	9033541	19404540	34023048	15252440	15975462	18845350	9	10	9	9	10	9	10	10
Coasy	Q9DBL7	COASY_MOUSE	62023.2	0.0656576	0.557478	52165	55508.3	56988.1	53108.1	51806.8	58126.8	59107.2	58868.6	88.4655	92.1426	96.2072	86.8565	86.8461	95.2224	97.8541	97.2465	1681461	2.01532e+06	1.18631e+06	1.3892e+06	1.05866e+06	1.38621e+06	1.355e+06	1.69436e+06	13	14	14	12	13	13	13	13
Cog1	Q9Z160	COG1_MOUSE	109050	-0.017093	0.211516	50044	50151.5	52965.3	49871.8	50983	51318.8	47605.6	50733.9	84.8684	83.2505	89.4159	81.5636	85.4651	84.0698	78.8128	83.8085	2.83616e+06	3.20142e+06	1.93855e+06	2.29367e+06	1.83175e+06	2151804	1.9188e+06	2567393	38	36	37	35	33	36	36	35
Cog2	Q921L5	COG2_MOUSE	82039.6	-0.0553242	0.260529	35077.4	31357.4	38133.6	30795	33953.8	33687.3	30558.4	32071.2	59.487	52.0525	64.377	50.3641	56.9183	55.186	50.5906	52.9792	1.49556e+06	1.5059e+06	1.05e+06	1.0655e+06	917754	1.06265e+06	926615	1.22098e+06	21	22	22	22	21	21	20	22
Cog3	Q8CI04	COG3_MOUSE	93282.8	0.0726542	0.653489	34476.1	33515.7	32285.6	33226.1	32659	34466.1	34939.1	38334.7	58.4673	55.6353	54.5044	54.3402	54.7478	56.4618	57.843	63.3261	1.67137e+06	1.83013e+06	1.01081e+06	1.30717e+06	1.00373e+06	1236212	1.20464e+06	1.65944e+06	27	27	27	27	26	26	26	28
Cog4	Q8R1U1	COG4_MOUSE	88660.7	0.0651665	0.222002	38774.1	39192.3	30003.2	30496.7	33391.1	34146.7	35572.5	41754	65.7562	65.0584	50.6513	49.8763	55.975	55.9387	58.8915	68.9745	1.7866e+06	2.03406e+06	892807	1.14034e+06	975384	1.16407e+06	1.16571e+06	1.7179e+06	26	26	21	23	23	26	26	25
Cog5	Q8C0L8	COG5_MOUSE	91391.5	0.0667034	0.466197	39197.8	35864.3	31828.1	36465.4	36543.1	37716.5	36431.9	39447.7	66.4746	59.5339	53.732	59.6379	61.2588	61.7866	60.3143	65.1647	1861745	1918669	976281	1.40552e+06	1.10033e+06	1.32537e+06	1.23064e+06	1.673e+06	22	22	21	21	21	22	19	21
Cog6	Q8R3I3	COG6_MOUSE	73039.7	-0.155399	0.467712	23876.3	25057.4	32512.5	22725.7	20178.8	24180.3	22421.8	26753.4	40.4912	41.5947	54.8875	37.167	33.8265	39.6118	37.1201	44.1946	906314	1.07134e+06	797019	700044	485587	679079	605304	906788	16	16	18	14	14	15	15	15
Cog7	Q3UM29	COG7_MOUSE	86072.7	-0.0371118	0.209201	40059.9	38677.9	45495.8	37873.2	38771.3	40362.7	37863.7	40992.2	67.9366	64.2044	76.8059	61.9403	64.9941	66.1216	62.6847	67.716	1.79196e+06	1948768	1.3143e+06	1.37483e+06	1.09949e+06	1.33581e+06	1204572	1.63732e+06	27	27	28	27	25	25	25	26
Cog8	Q9JJA2	COG8_MOUSE	71602.1	-0.164791	0.617768	25355.5	25892.8	28779.1	24989.3	17830.4	25874	23698.8	26277.9	42.9998	42.9816	48.5847	40.8692	29.8898	42.3864	39.2342	43.4091	943520	1.08527e+06	691610	754623	420629	712342	627186	873142	15	15	15	15	10	14	13	15
Coil	Q5SU73	COIL_MOUSE	61916.6	-0.291082	1.84413	1682.76	1335.26	1596.45	1557.62	1342.6	1173.3	1220.93	1307.56	2.85375	2.2165	2.69513	2.54743	2.25066	1.92208	2.02129	2.15998	54148	48395.4	33175.8	40674.1	27388.4	27932.8	27940.9	37569.5	2	2	2	2	2	2	2	2
Col18a1	P39061;P39061-1;P39061-2	COIA1_MOUSE	182171.59;182171.59-1;182171.59-2	0.216202	0.334542	5077.64	2667.71	988.457	2847.27	3066.16	2862.87	2881.43	4642.94	8.61104	4.42833	1.66871	4.65662	5.13993	4.68991	4.77032	7.66979	480724	284479	60436.2	218756	184030	200531	194015	392502	5	4	4	4	4	5	4	5
Col1a1	P11087;P11087-2	CO1A1_MO	138032.41;138032.41-2	0.386559	0.300128	3184.67	1486.94	2218.32	3488.62	6322.06	2419.56	2503.73	2322.24	5.4008	2.46829	3.74497	5.70553	10.5979	3.96369	4.14502	3.83617	228454	120145	102770	203089	287510	128416	127736	148750	7	5	5	7	7	6	6	6
Col1a2	Q01149	CO1A2_MO	129557	#DIV/0!	#NUM!					397.717								0.666711				NaN	NaN	NaN	NaN	16976.5	NaN	NaN	NaN	0	0	0	0	1	0	0	0
Col3a1	P08121	CO3A1_MO	138943	0.702971	0.134556	975.224			555.048	2001.71			489.349	1.65386			0.907763	3.35556			0.808368	70419.9	NaN	NaN	32525.1	91633.2	NaN	NaN	31551.8	1	0	0	1	1	0	0	1
Col4a5	F7CK55;P02463;P70165;Q3TP61;Q61436;Q63ZW6;Q80V57;Q8BNS7;Q9ESQ2	F7CK55_MOU;CO4A1_MO;P70165_MOUSE;Q3TP61_MOU;Q61436_MOUSE;Q63ZW6_MO;Q80V57_MO;Q8BNS7_MOU;Q9ESQ2_MOU	NaN;160679.09;19859.53;46644.73;27626.32;161806.84;58282.71;77888.87;161822.89	0.164028	0.189326	904.764	918.266	700.517	1045.6	592.184	1114.25	1126.94	1165.54	1.53437	1.5243	1.18261	1.71005	0.992704	1.82535	1.86569	1.92538	75552.4	86369.5	37777.8	70856	31349.4	68840.2	66927.7	86907	2	2	2	2	1	2	2	2
Col6a1	Q04857	CO6A1_MO	108489	0.857728	1.09317	1337.41	826.736	439.519	2689.63	2572.38	2474.38	2203.76	2341.9	2.26808	1.37236	0.741994	4.3988	4.31219	4.05349	3.64841	3.86864	75405.8	52503.3	16003.8	123064	91946.6	103218	88368.5	117903	3	3	2	3	2	3	3	3
Col6a3	A0A087WS16;E9PWQ3;J3QQ16;O88493;Q05504	A0A087WS16;E9PWQ3_MOU;J3QQ16_MOU;O88493_MOUSE;Q05504_MOUSE	288693.44;353931.72;288695.41;286883.1;NaN	-0.352839	#NUM!	110.126				86.2332				0.18676				0.144557				16522.7	NaN	NaN	NaN	8202.1	NaN	NaN	NaN	1	0	0	0	1	0	0	0
Colgalt1	Q8K297	GT251_MOUSE	71060.5	0.0138622	0.103381	207757	238079	211193	228639	218219	214221	232271	229508	352.331	395.206	356.536	373.931	365.811	350.934	384.533	379.13	7.67251e+06	9903338	5.03695e+06	6.85217e+06	5.10899e+06	5853161	6100535	7.56822e+06	26	26	26	26	26	26	26	26
Commd1	Q8K4M5	COMD1_MOUSE	20996	-0.245034	1.22021	110159	114527	116366	113829	77070.4	101864	95040.4	109853	186.817	190.112	196.449	186.163	129.197	166.872	157.343	181.468	1.20202e+06	1407590	820017	1.00795e+06	533136	822349	737547	1.07032e+06	8	7	8	8	6	7	7	8
Commd10	Q8JZY2	COMDA_MOUSE	22812.3	-0.0434642	0.618943	102495	102857	101391	96895.8	99961.8	98943.2	100203	92550.4	173.818	170.74	171.168	158.47	167.57	162.087	165.89	152.886	1.21513e+06	1.37352e+06	776295	932232	751306	867870	844882	979751	7	8	8	7	8	8	7	7
Commd2	Q8BXC6	COMD2_MOUSE	22848.2	-0.11222	0.558188	194093	174135	191841	155909	182618	165194	151744	162842	329.158	289.06	323.866	254.984	306.13	270.619	251.217	269.002	2.30471e+06	2.329e+06	1471137	1.50236e+06	1.3747e+06	1.45127e+06	1.28147e+06	1.72658e+06	9	9	9	9	9	9	9	9
Commd3	Q63829	COMD3_MOUSE	22036.9	0.0252395	0.0537265	241828	205037	203959	311132	268747	198813	217599	293773	410.11	340.357	344.323	508.846	450.513	325.693	360.243	485.291	2.76955e+06	2.64493e+06	1.50852e+06	2.89164e+06	1.95123e+06	1.68459e+06	1772361	3.00421e+06	11	11	10	11	10	11	10	11
Commd4	Q9CQ02	COMD4_MOUSE	21860.3	0.0516645	0.274852	109875	96209.2	118174	113034	117534	119270	102658	113772	186.334	159.705	199.501	184.863	197.028	195.387	169.955	187.943	1.24827e+06	1231134	867036	1.04211e+06	846516	1.00251e+06	829461	1.15415e+06	7	8	7	7	8	8	8	8
Commd5	Q8R395	COMD5_MOUSE	24493.1	-0.0744456	0.80607	146069	143761	142952	135888	125664	136618	133669	144118	247.715	238.64	241.331	222.241	210.657	223.806	221.294	238.072	1.85932e+06	2.06118e+06	1.17515e+06	1.4037e+06	1014074	1.28662e+06	1.2101e+06	1.63806e+06	10	10	10	10	10	10	10	10
Commd6	Q3V4B5	COMD6_MOUSE	9795.24	-0.148506	0.735711	104879	91712.1	89102.6	83909.2	72230.2	82673.1	88823.6	89722.9	177.862	152.24	150.423	137.231	121.083	135.434	147.051	148.216	533896	525864	292930	346637	233103	311372	321579	407837	4	4	3	4	3	4	4	4
Commd7	Q8BG94	COMD7_MOUSE	22652.1	-0.0499624	0.493371	113054	106720	99893.9	103658	102859	105902	102820	97336.1	191.726	177.152	168.641	169.529	172.426	173.486	170.222	160.792	1.33091e+06	1.4151e+06	759464	990286	767650	922383	860858	1.02318e+06	9	9	8	8	8	9	7	8
Commd8	Q9CZG3	COMD8_MOUSE	20851.9	-0.021633	0.157521	121771	136050	134720	129662	120038	131004	126930	136458	206.509	225.839	227.433	212.057	201.225	214.609	210.137	225.418	1.3196e+06	1.66064e+06	942834	1.14027e+06	824668	1.05034e+06	978258	1.32042e+06	8	8	9	8	8	8	8	8
Commd9	Q8K2Q0	COMD9_MOUSE	21850.1	-0.0877933	0.661514	120924	109658	117642	103793	110062	98499.5	110608	106160	205.071	182.03	198.603	169.75	184.502	161.36	183.116	175.368	1373149	1.40258e+06	862728	956468	792328	827536	893275	1.07642e+06	10	10	10	10	10	10	10	10
Comp	Q9R0G6	COMP_MOUSE	82342.1	1.14604	1.08542	2178.72	2012.09	660.533	4533.59	8735.5	3605.7	4757.57	3670.67	3.69485	3.34002	1.11511	7.41453	14.6437	5.90681	7.87633	6.06367	93234.7	96984.3	18254.7	157440	236987	114159	144795	140261	6	4	4	6	6	5	5	5
Comt	O88587;O88587-2	COMT_MOUSE	29486.33;29486.33-2	-0.159887	1.42396	414452	394173	467263	403395	359713	375804	379706	387895	702.859	654.318	788.831	659.739	603.003	615.636	628.616	640.773	6351088	6803614	4624242	5016505	3.49454e+06	4260705	4.13821e+06	5.30766e+06	17	17	18	17	15	16	15	17
Comtd1	Q8BIG7	CMTD1_MOUSE	28960.8	-0.0170848	0.0963203	125007	135371	141559	134335	118848	125491	139142	146479	211.997	224.713	238.98	219.7	199.231	205.577	230.354	241.972	1.88148e+06	2.29493e+06	1375968	1.64078e+06	1.13401e+06	1.3974e+06	1.48941e+06	1.96858e+06	9	8	8	8	7	8	8	8
Copa	Q8CIE6	COPA_MOUSE	138432	-0.015074	0.203631	546851	538305	535888	546998	509230	556065	527263	552949	927.392	893.575	904.685	894.597	853.645	910.937	872.904	913.431	39342208	43621172	24898294	31935394	23225460	29597952	26977946	35521404	79	78	79	75	75	77	73	75
Copb1	Q9JIF7	COPB_MOUSE	107066	0.00898101	0.132205	432369	436767	422527	426733	431975	441431	413853	441866	733.244	725.023	713.308	697.907	724.139	723.146	685.148	729.93	24057998	27373708	15183253	19268942	15237881	18172488	16377313	21953874	61	61	57	59	57	59	59	61
Copb2	O55029	COPB2_MOUSE	102449	-0.0108772	0.122832	505639	495484	498325	513105	490284	525565	470755	510833	857.501	822.493	841.27	839.166	821.884	860.973	779.351	843.857	26921688	29714654	17134838	22169962	16548931	20703068	17825764	24285988	52	52	52	52	50	52	51	52
Cope	O89079	COPE_MOUSE	34567.1	-0.0829147	1.30934	381928	361201	374147	378562	341298	366122	340349	364524	647.702	599.586	631.633	619.125	572.133	599.776	563.46	602.166	6861163	7.30878e+06	4.34074e+06	5.51888e+06	3.88697e+06	4.86619e+06	4.34843e+06	5.84733e+06	13	13	13	12	11	13	12	12
Copg1	Q9QZE5	COPG1_MOUSE	97512.8	0.0124525	0.0860753	265223	264614	245094	271214	243826	276226	267050	268112	449.785	439.253	413.768	443.561	408.737	452.509	442.11	442.901	13440810	15104494	8021468	11153816	7833500	10356789	9624947	12132385	50	50	50	50	47	50	48	49
Copg2	Q9QXK3	COPG2_MOUSE	97680.5	0.00149458	0.00703191	173345	173962	169706	174696	162747	176125	178589	174966	293.972	288.774	286.497	285.709	272.819	288.525	295.661	289.03	8799795	9947076	5563702	7.19682e+06	5237614	6.61496e+06	6.44774e+06	7.93103e+06	42	42	42	41	37	42	38	41
Cops2	P61202	CSN2_MOUSE	51596.7	-0.026389	0.149272	164237	189546	187822	187077	163037	184847	181566	186025	278.526	314.643	317.08	305.958	273.307	302.813	300.589	307.3	4.40399e+06	5724924	3.25257e+06	4.07092e+06	2.77155e+06	3.66719e+06	3462586	4454118	23	23	24	23	23	23	23	22
Cops3	O88543	CSN3_MOUSE	47832.1	-0.0299973	0.214723	150498	172839	164098	166564	150443	158355	163430	168314	255.227	286.908	277.03	272.409	252.194	259.414	270.564	278.042	3.74114e+06	4839409	2.6344e+06	3.36008e+06	2370858	2.91239e+06	2.88932e+06	3.736e+06	17	18	17	16	14	17	16	18
Cops4	O88544	CSN4_MOUSE	46284.8	-0.069086	0.805382	277010	265053	263294	247707	246838	241217	252976	262793	469.775	439.982	444.492	405.117	413.786	395.159	418.811	434.115	6663275	7181295	4.09014e+06	4.83535e+06	3.76413e+06	4292860	4327751	5644447	24	24	24	23	22	23	23	24
Cops5	O35864	CSN5_MOUSE	37548.8	0.0138972	0.0844335	194730	184730	195005	157495	191897	183560	174693	188895	330.237	306.649	329.206	257.578	321.686	300.705	289.211	312.04	3.79998e+06	4.06038e+06	2.45754e+06	2.49409e+06	2.37399e+06	2.65017e+06	2.42447e+06	3.29142e+06	20	20	22	19	19	19	19	20
Cops6	O88545	CSN6_MOUSE	35880.1	-0.152189	0.601259	151399	150679	190580	139343	125619	143668	150135	149307	256.755	250.123	321.737	227.891	210.581	235.354	248.554	246.643	2.82313e+06	3.16474e+06	2295042	2108577	1.48499e+06	1.98204e+06	1.99104e+06	2.486e+06	14	14	15	14	15	14	15	14
Cops7a	Q9CZ04;Q9CZ04-2	CSN7A_MOUSE	30224.49;30224.49-2	0.0139869	0.0378853	143076	156259	134795	154453	128359	162182	160186	143589	242.639	259.386	227.561	252.602	215.174	265.685	265.194	237.198	2.24739e+06	2.76462e+06	1.36739e+06	1.96882e+06	1.2782e+06	1.88479e+06	1789491	2.01395e+06	10	10	10	10	10	10	10	10
Cops7b	Q8BV13	CSN7B_MOUSE	29689	0.22599	0.680422	32125.1	33993.9	30691.1	34173.8	28694.9	37307.9	44094.2	43099.1	54.4802	56.4291	51.8127	55.89	48.1026	61.1172	72.9995	71.1965	495672	590785	305822	427897	280682	425889	483863	593790	8	7	7	8	8	8	8	8
Cops8	Q8VBV7	CSN8_MOUSE	23255.6	-0.268148	1.19752	148905	126296	151507	113734	125325	105038	105919	112492	252.525	209.648	255.774	186.009	210.088	172.072	175.354	185.829	1.79966e+06	1.71928e+06	1.18255e+06	1.1155e+06	960237	939237	910433	1.214e+06	7	7	7	7	7	7	7	7
Copz1	P61924	COPZ1_MOUSE	20198.2	0.0825804	0.143484	241676	331011	234776	285295	331071	245193	351141	229728	409.852	549.47	396.348	466.591	554.988	401.672	581.326	379.493	2.53687e+06	3.9137e+06	1.59157e+06	2.43029e+06	2.20317e+06	1.90424e+06	2621436	2.15325e+06	7	7	7	7	7	7	7	7
Copz2	Q9JHH9	COPZ2_MOUSE	22934.1	-0.6123	1.31888	4451.83	5558.01	5879.3	5403.31	2233.75	3507.48	2938.51	5248.78	7.54975	9.22618	9.92542	8.83692	3.74454	5.7459	4.86481	8.67059	53060.8	74616.3	45255	52262.7	16878.4	30929.8	24908.9	55861	2	2	2	2	2	2	2	2
Coq10a	A0A1W2P7G5;A0A1W2P7J1;E9Q3H6;Q3THF9;Q3THF9-2	A0A1W2P7;A0A1W2P7;E9Q3H6_M;CQ10B_MOUSE;CQ10B_MOUSE	24922.88;27943.53;28927.55;27268.69;27268.69-2	-0.192852	0.434034	870.374	1110.5	1045.72	1007.11		739.318	674.95	1232.48	1.47605	1.84341	1.76539	1.6471		1.21114	1.1174	2.03596	11273.5	16201.3	8747.31	10585.9	NaN	7084.82	6217.48	14254.3	1	1	1	1	0	1	1	1
Coq3	Q8BMS4	COQ3_MOUSE	40956.6	-0.0419526	0.146522	4576.46	4841.07	5765.51	4665.13	4469.14	5427.6	4291.05	5091.52	7.76111	8.03608	9.73331	7.62966	7.49181	8.89142	7.10399	8.41081	97410.7	116064	79253.8	80581.9	60306.1	85473.5	64957.9	96769.7	3	3	3	3	3	3	3	3
Coq5	Q9CXI0	COQ5_MOUSE	37335.6	0.156638	0.565757	16166.7	18617.4	13190.3	17525.8	15604.9	19198.5	18165.8	20043	27.4167	30.9045	22.2679	28.6629	26.1592	31.4507	30.0741	33.1095	313687	406887	165287	275963	191955	275607	250681	347258	9	9	8	10	8	9	8	9
Coq6	Q8R1S0	COQ6_MOUSE	51392.6	0.351831	0.208406	32024.2	77568.8	4246.95	70033.2	54718.6	15755.3	35989.1	128192	54.3091	128.762	7.16968	114.537	91.7273	25.8101	59.5812	211.764	855327	2.33356e+06	73254.8	1.51794e+06	926509	311335	683622	3.05724e+06	4	3	3	3	3	3	2	3
Coq7	P97478	COQ7_MOUSE	24041.6	0.0373168	0.123299	7029.44	8319.72	10643.4	9233.58	7960.51	9653.02	8620.06	9915.61	11.9211	13.8106	17.9681	15.1012	13.3445	15.8134	14.2708	16.3798	87829.1	117086	85882.2	93623.4	63054.9	89233.3	76598.3	110625	4	4	5	4	4	4	4	4
Coq8b	Q566J8	COQ8B_MOUSE	59231.9	0.18509	0.883905	11683.9	12339.6	11192.3	12688.2	11513.6	15629.8	13122.5	14195.6	19.8145	20.4835	18.8948	20.7511	19.3007	25.6045	21.7248	23.4501	359665	427849	222502	316960	224688	355966	287289	390193	9	8	8	8	7	9	8	9
Coq9	Q8K1Z0	COQ9_MOUSE	35082.6	-0.11809	0.213011	14023	13185.4	10927.5	8440.54	11149.1	9273.91	10556.9	11936	23.7814	21.8875	18.4478	13.8042	18.6897	15.1924	17.4774	19.7174	255674	270780	128668	124885	128867	125099	136891	194321	7	7	6	6	5	6	6	6
Coro1a	O89053	COR1A_MOUSE	50989.2	0.00212647	0.0207878	3.76035e+06	4.04878e+06	3.83066e+06	4.32391e+06	3.76461e+06	4.13709e+06	3.99559e+06	4.08995e+06	6377.09	6720.89	6466.9	7071.6	6310.79	6777.32	6614.85	6756.29	99645984	120846656	65555624	92983208	63242952	81109664	75301624	96775192	29	29	30	28	26	30	27	29
Coro1b	Q9WUM3	COR1B_MOUSE	53912.2	-0.0183197	0.26072	704412	693778	743178	711050	718149	714336	677249	706691	1194.6	1151.66	1254.63	1162.9	1203.87	1170.21	1121.21	1167.4	19736368	21894736	13447411	16167287	12756034	14807758	13495235	17680120	22	21	22	21	17	21	20	21
Coro1c	Q9WUM4	COR1C_MOUSE	53120.9	-0.0438264	0.423819	1.55126e+06	1.60203e+06	1.65832e+06	1.65695e+06	1.43969e+06	1.59795e+06	1.60582e+06	1.63156e+06	2630.74	2659.34	2799.58	2709.88	2413.41	2617.73	2658.49	2695.22	42825496	49816040	29566050	37121340	25196894	32638254	31528734	40219544	32	32	31	31	29	32	30	32
Coro2a	Q8C0P5	COR2A_MOUSE	59573.3	0.0305516	0.175694	92670.9	97180.1	120550	105944	105196	105466	107702	106892	157.158	161.317	203.513	173.268	176.345	172.773	178.304	176.577	2869117	3.38892e+06	2.41034e+06	2.66182e+06	2.06474e+06	2.41581e+06	2.37148e+06	2955050	17	18	17	18	18	17	18	17
Coro6	Q920M5;Q920M5-2;Q920M5-3;Q920M5-4	CORO6_MOUSE	52598.86;52598.86-2;52598.86-3;52598.86-4	-0.0161442	0.0696659	1955.43	1531.52	1879.23	1696.68	2288.23	1466.34	1644.48	1585.22	3.31617	2.54229	3.17252	2.77487	3.83586	2.40214	2.72249	2.61867	53453.1	47155.3	33175.4	37638.1	39654.3	29655.9	31970.5	38693.2	1	1	1	1	1	1	1	1
Coro7	Q9D2V7	CORO7_MOUSE	100812	-0.0649531	0.833742	419885	435749	436734	444112	385695	421565	421275	431498	712.074	723.333	737.292	726.331	646.557	690.602	697.437	712.803	21998708	25714708	14777086	18882368	12810646	16340977	15697271	20186484	43	43	46	43	42	43	41	43
Cotl1	Q9CQI6	COTL1_MOUSE	15943.9	-0.067114	0.521434	1.00089e+07	1.10063e+07	1.03428e+07	1.06881e+07	9.29188e+06	1.08348e+07	9.52068e+06	1.04875e+07	16973.9	18270.2	17460.7	17480	15576.4	17749.4	15761.8	17324.6	82934496	102722928	55346688	71869544	48810392	66422400	56105812	77595616	18	17	18	16	13	18	13	18
Cox11	Q6P8I6	COX11_MOUSE	30849.2	0.16826	0.198779	10612.1				14271.8	11057.7	10445.1		17.9969				23.9245	18.1145	17.2923		170137	NaN	NaN	NaN	145056	131162	119097	NaN	1	0	0	0	1	1	1	0
Cox15	Q8BJ03;Q8BJ03-2	COX15_MOUSE	45852.86;45852.86-2	0.247326	0.656682	6808.54	7462.52	4653.41	7789.15	8150.84	9153.29	6655.78	7749.27	11.5464	12.3876	7.85587	12.7389	13.6636	14.9948	11.0189	12.8012	162246	200301	71613.8	150628	123135	161378	112800	164891	6	6	4	6	6	6	5	6
Cox16	Q9CR63	COX16_MOUSE	12266.4	0.165478	0.335654	27344	31736.7	11654.6	29035.2	28256.3	29146.6	27237.6	27255.8	46.3721	52.6822	19.6753	47.486	47.3672	47.7475	45.0929	45.0246	174314	227882	47981.4	150207	114194	137469	123490	155147	3	3	2	3	3	3	3	3
Cox17	P56394	COX17_MOUSE	6784.01	0.310055	0.382113	60570.9	34670.2	28846.8	56680.9	83271.2	43964.7	58294.9	38578.3	102.721	57.5518	48.6991	92.6997	139.591	72.0223	96.5093	63.7284	213552	137681	65681.6	162171	186121	114681	146171	121450	6	4	4	6	6	5	6	5
Cox20	Q9D7J4	COX20_MOUSE	13163.2	0.000787976	0.0225799	41128.5	35262.9	46279.8	34713.8	39949.2	41690.1	40912.7	34918.9	69.7489	58.5357	78.1294	56.7732	66.9686	68.2962	67.7325	57.6835	281358	271715	204462	192715	173255	211006	199052	213300	3	3	3	3	3	3	3	3
Cox4i1	P19783	COX41_MOUSE	19530.5	0.1005	0.878443	2.22639e+06	2.31216e+06	1.9446e+06	2.25083e+06	2.41016e+06	2.37632e+06	2.26606e+06	2.31156e+06	3775.69	3838.14	3282.87	3681.16	4040.26	3892.85	3751.54	3818.53	22597882	26434040	12746809	18539830	15508613	17845032	16357927	20950108	13	13	12	13	13	13	13	13
Cox5a	P12787	COX5A_MOUSE	16101.5	-0.0338907	0.092296	232325	198309	182611	171935	205257	175701	219833	166159	393.995	329.189	308.283	281.193	344.081	287.83	363.942	274.483	1.94408e+06	1.86913e+06	986850	1.16756e+06	1.08887e+06	1.08777e+06	1.30829e+06	1241533	8	8	7	8	7	7	7	8
Cox5b	P19536	COX5B_MOUSE	13812.9	-0.145693	0.486051	407515	311187	289713	289165	309857	290351	272270	300464	691.095	516.564	489.093	472.92	519.427	475.648	450.753	496.343	2.92537e+06	2.51616e+06	1.34311e+06	1.68453e+06	1.41013e+06	1.54208e+06	1.39004e+06	1.92595e+06	9	9	10	10	8	10	7	9
Cox6a1	P43024	CX6A1_MO	12352.1	-0.221452	0.610588	74810.1	93871.9	78967.5	76712.1	48716.8	85335.5	66921.9	77231.2	126.869	155.825	133.313	125.46	81.6662	139.795	110.792	127.58	480237	678750	327378	399628	198260	405295	305531	442693	1	2	2	2	1	3	1	2
Cox6b1	P56391	CX6B1_MO	10071.5	0.0586233	0.305544	2.14048e+06	1.77365e+06	2.25695e+06	2.23637e+06	2.06303e+06	2.24988e+06	2.29371e+06	2.14949e+06	3629.98	2944.21	3810.18	3657.5	3458.35	3685.72	3797.32	3550.79	11203549	10456620	7.62909e+06	9499165	6845605	8712670	8538385	10046038	8	8	8	8	6	8	6	8
Cox6c	Q9CPQ1	COX6C_MOUSE	8468.99	0.148049	0.707483	2.67043e+06	3.01162e+06	2.10668e+06	2.68991e+06	2.88446e+06	2.98835e+06	2.91608e+06	2.82216e+06	4528.72	4999.22	3556.49	4399.25	4835.35	4895.47	4827.68	4661.99	11753473	14930132	5988093	9607689	8.04841e+06	9731126	9128021	11091265	9	9	9	9	9	9	9	9
Cox7a2	P48771	CX7A2_MO	9290.88	-0.330623	0.376564	58094	25804	55005.9	33712	42646.7	34690.7	31629.5	28296.1	98.5202	42.8341	92.8607	55.1349	71.4905	56.8298	52.3638	46.743	280505	140338	171524	132097	130544	123928	108616	121998	2	2	2	2	2	2	2	2
Cox7a2l	Q61387	COX7R_MOUSE	12399.4	0.183666	0.490428	18722.8	23626.7	14466.1	25501.2	20977.6	21944.7	24714.4	25855.9	31.7515	39.2199	24.4216	41.7063	35.1657	35.9494	40.9156	42.7121	120649	171489	60201.8	133355	85697.9	104623	113265	148775	3	3	3	3	3	3	3	3
Cox7b	P56393	COX7B_MOUSE	9011.36	0.297122	0.576039	80652.6	56541.8	79714.9	114920	85976.8	116652	81258.8	123829	136.777	93.8582	134.574	187.948	144.127	191.097	134.527	204.556	377713	298258	241095	436753	255262	404185	270649	517821	2	2	2	2	2	2	2	2
Cox7c	P17665	COX7C_MOUSE	7332.62	-0.00503557	0.0132008	113844	102438	111445	92601.4	99293	96959.4	109019	113592	193.065	170.045	188.142	151.446	166.449	158.837	180.485	187.646	433833	439695	274271	286370	239879	273369	295466	386524	1	1	1	1	1	1	1	1
Cpd	O89001	CBPD_MOUSE	152406	0.115966	0.533617	32157.6	38523.7	29868.9	40176.6	37746.8	39490.4	35584.1	39684.3	54.5353	63.9485	50.4246	65.7075	63.2767	64.6925	58.9108	65.5555	2.54705e+06	3.43685e+06	1.52784e+06	2.58241e+06	1.89538e+06	2.31415e+06	2.00448e+06	2806649	29	28	29	29	28	28	27	29
Cpeb3	Q7TN99;Q7TN99-2;Q7TN99-3;Q7TN99-4;Q7TN99-6;Q812E0	CPEB3_MOUSE;CPEB3_MOUSE;CPEB3_MOUSE;CPEB3_MOUSE;CPEB3_MOUSE;CPEB2_MOUSE	78334.79;78334.79-2;78334.79-3;78334.79-4;78334.79-6;58441.88	-0.0764907	0.128681	217.378	349.141	332.218	268.526	258.21	261.748	235.879	351.15	0.368646	0.579566	0.560849	0.439165	0.43285	0.428791	0.390506	0.580074	8849.6	16009.9	8734.46	8871.38	6664.11	7883.82	6829.5	12764.9	1	1	1	1	1	1	1	1
Cpeb4	Q7TN98;Q7TN98-2;Q7TN98-3;Q7TN98-4;Q7TN98-5	CPEB4_MOUSE	80122.01;80122.01-2;80122.01-3;80122.01-4;80122.01-5	-0.106383	1.85151	33473.2	36495.1	34811.4	34779.1	31452.9	32544.7	33363.2	32277.3	56.7664	60.581	58.7686	56.88	52.7258	53.3143	55.234	53.3197	1393806	1.71166e+06	936122	1.17522e+06	830283	1.00261e+06	988017	1.2001e+06	20	20	21	20	19	20	19	19
Cpn1	Q9JJN5	CBPN_MOUSE	51845.4	0.55966	0.958964	800.74	1040.79	515.04	996.37	1696.68	1126.26	877.157	1241.88	1.35796	1.72769	0.86949	1.62953	2.84422	1.84502	1.45217	2.05149	21575.2	31586.8	8962.12	21786.2	28981.7	22451.6	16808.6	29878.4	1	1	1	1	1	1	1	1
Cpne1	Q8C166	CPNE1_MOUSE	58886.5	0.0491245	0.311753	62673.7	55970	68671.7	55942.2	64609.7	62037.8	63567.7	61468.1	106.287	92.9089	115.931	91.4916	108.308	101.629	105.239	101.541	1.91803e+06	1.92932e+06	1.35723e+06	1.38933e+06	1253509	1.40466e+06	1383558	1.67971e+06	15	14	15	14	12	13	14	14
Cpne2	P59108	CPNE2_MOUSE	61035.7	0.104558	1.28725	48721.7	46963.2	51443	48590.6	49469.2	53654.7	55113.1	52192.6	82.626	77.9579	86.8459	79.4682	82.9274	87.8964	91.2417	86.2182	1.54547e+06	1.67793e+06	1.05383e+06	1.25079e+06	994792	1.25919e+06	1.24332e+06	1.47829e+06	15	15	15	15	15	15	15	15
Cpne3	Q8BT60	CPNE3_MOUSE	59584.9	0.0852118	0.901213	381902	394409	353667	407833	391457	418307	414208	407403	647.658	654.711	597.059	666.997	656.217	685.265	685.737	672.999	11826092	13756750	7.07277e+06	10248701	7684837	9583664	9122218	11264948	26	25	24	26	25	26	26	25
Cpox	P36552	HEM6_MOUSE	49714.5	-0.109985	0.475599	56232.6	60633	48979.8	53971.8	49319.2	55718.9	43164.9	55479	95.3635	100.649	82.6875	88.2691	82.6759	91.2779	71.4611	91.6471	1.45286e+06	1.76451e+06	817258	1.13162e+06	807817	1065088	793157	1.27991e+06	18	18	17	18	17	17	16	18
Cpped1	Q8BFS6	CPPED_MOUSE	35247.7	0.0479742	0.652903	44362	42085.4	42845.3	41278.5	42476.4	44023.5	46416.8	43421.9	75.2325	69.8609	72.3314	67.5096	71.2051	72.1186	76.8448	71.7297	812634	868350	506866	613627	493279	596644	604716	710244	7	7	7	7	7	7	7	7
Cpq	Q9WVJ3	CBPQ_MOUSE	51813.3	0.155388	0.614799	14278.3	14451.3	17163.9	13503.3	14002.9	18651.8	15852.2	17644.6	24.2143	23.9889	28.976	22.0841	23.4737	30.5551	26.2438	29.1475	384478	438309	298480	295073	239041	371587	303581	424249	5	5	5	5	5	5	5	5
Cpsf1	Q9EPU4	CPSF1_MOUSE	160818	0.0697484	0.6487	20348.6	22259.3	19111.3	21583.1	22538.3	21156.9	21498.8	22234.5	34.5087	36.95	32.2637	35.2984	37.7819	34.659	35.5921	36.7298	1.70068e+06	2.09546e+06	1.03154e+06	1.46386e+06	1.19418e+06	1308240	1.27789e+06	1.65933e+06	34	33	31	33	32	31	31	34
Cpsf2	O35218	CPSF2_MOUSE	88382.6	-0.87296	0.524237	24920.2	25295.3	102103	26733.6	22018.1	24267.2	25742.4	25739.2	42.2616	41.9896	172.37	43.7218	36.9099	39.7541	42.6174	42.5193	1.14465e+06	1.3087e+06	3028752	996492	641152	824680	840931	1055677	22	23	22	22	18	20	20	23
Cpsf3	Q9QXK7	CPSF3_MOUSE	77505	0.219715	0.640253	37287.9	31925.8	30979.9	45584.5	39168.8	42644.2	36363.6	51582.6	63.2357	52.9961	52.3001	74.552	65.6603	69.8591	60.2012	85.2105	1.50193e+06	1.44845e+06	805875	1490038	1.00019e+06	1270835	1.0417e+06	1.85524e+06	22	21	18	21	20	21	22	22
Cpsf6	Q6NVF9	CPSF6_MOUSE	59152.8	0.213497	2.08356	63520.5	68121.1	67858.2	75091.3	75698.7	80747.6	81945.9	79994.9	107.723	113.08	114.558	122.809	126.897	132.28	135.664	132.146	1.95273e+06	2.35879e+06	1347212	1.87333e+06	1.47529e+06	1.83656e+06	1.79163e+06	2.19586e+06	10	10	10	10	10	10	10	10
Cpsf7	Q8BTV2;Q8BTV2-2	CPSF7_MOUSE	52011.01;52011.01-2	-0.0944149	0.288171	29844.3	28849.2	25478	29021.4	31617.7	19814	31249.7	23341	50.6122	47.8891	43.0119	47.4635	53.0021	32.4591	51.735	38.5575	806695	878338	444754	636595	541800	396249	600739	563356	13	13	13	13	13	11	13	12
Cpt1a	P97742	CPT1A_MOUSE	88251.5	-0.0521472	0.299456	77245.2	74717.8	72896.3	86720.9	80967.6	70084.5	76568	72898.9	130.998	124.03	123.063	141.829	135.73	114.811	126.761	120.423	3542800	3.85992e+06	2159169	3.22772e+06	2.35422e+06	2.37817e+06	2497552	2985460	22	21	21	22	22	21	22	21
Cpt2	P52825	CPT2_MOUSE	73980.5	-0.101058	0.380727	50022.5	58295.2	66003.6	55610.3	46239	56155.8	52178.7	59803	84.832	96.7688	111.427	90.9487	77.5125	91.9936	86.3837	98.79	1.92325e+06	2.52454e+06	1.63887e+06	1.73509e+06	1.12704e+06	1.59739e+06	1.42677e+06	2053093	23	23	23	23	19	22	20	23
Cr1l	Q64735;Q64735-2	CR1L_MOUSE	53762.56;53762.56-2	-0.147596	0.421691	69480.5	64927.8	56835.3	77314.9	50329.6	51656	65141.2	75315.3	117.83	107.779	95.9492	126.446	84.3698	84.6221	107.844	124.415	1.94132e+06	2.04335e+06	1.02555e+06	1.75305e+06	891492	1.06783e+06	1.29444e+06	1.87902e+06	11	10	10	11	9	9	9	11
Cracdl	Q6GQT3	Q6GQT3_MOU	89377.9	0.021124	0.0455095	3077.26	3500.54	3174.35	2929.22	2613.08	3357.8	3370.32	3527.22	5.21865	5.81083	5.35892	4.79064	4.38042	5.5007	5.57969	5.8267	142938	183146	95223.3	110416	76947.8	115394	111339	146295	1	1	1	1	1	1	1	1
Cradd	O88843	CRADD_MOUSE	22656	-0.132615	0.438364	1744.97	1757.21	2013.6	1499.9	1422.62	1501.26	1991.16	1484.51	2.95926	2.91693	3.39935	2.45304	2.3848	2.45934	3.29643	2.45229	20545.9	23304.4	15311.4	14331.6	10619.1	13077.9	16673.7	15607.5	1	1	1	1	1	1	1	1
Crat	P47934	CACP_MOUSE	70839.7	-0.211618	1.24637	72442.8	82893.6	87119.8	78649.2	63442.6	71126.7	64409.7	78317.4	122.854	137.602	147.075	128.628	106.352	116.519	106.633	129.374	2.66701e+06	3.4374e+06	2.07135e+06	2.34975e+06	1.48071e+06	1937355	1.68645e+06	2574562	20	20	21	20	18	20	19	21
Crbn	Q8C7D2;Q8C7D2-2;Q8C7D2-3	CRBN_MOUSE	50880.07;50880.07-2;50880.07-3	-0.622276	1.18182	4527.03	5737.55	8485.69	5103.84	2874.85	4387.46	3165.09	5069.31	7.67729	9.5242	14.3255	8.34715	4.81923	7.18747	5.23992	8.37412	119706	170886	144908	109520	48192.2	85834.2	59522.1	119692	4	4	5	4	3	4	3	4
Crcp	O35427	RPC9_MOUSE	16682.8	0.133791	0.543099	4889.51		4512.38			5415.07		4900.43	8.292		7.61779			8.87089		8.09514	42392.4	NaN	25265.8	NaN	NaN	34735.5	NaN	37937.8	2	0	1	0	0	2	0	2
Creb1	Q01147;Q01147-1	CREB1_MOUSE	35122.28;35122.28-1	-0.0540779	0.320325	41713.3	40052.5	44694.4	38036.3	43408.3	36705.3	40264.9	38066	70.7406	66.4863	75.4529	62.207	72.7673	60.1301	66.6601	62.8822	761395	823464	526859	563418	502308	495691	522703	620424	4	4	4	4	4	4	4	4
Crebbp	P45481	CBP_MOUSE	265494	#DIV/0!	#NUM!			14.3511								0.0242274						NaN	NaN	1278.7869873046875	NaN	NaN	NaN	NaN	NaN	0	0	1	0	0	0	0	0
Creg1	O88668	CREG1_MOUSE	24451.9	-1.07237	0.514012	688918	649058	3.28071e+06	626551	581975	627120	624624	660584	1168.32	1077.42	5538.49	1024.7	975.59	1027.34	1034.09	1091.24	8754531	9290256	26923968	6.46128e+06	4.68846e+06	5.89607e+06	5645147	7495636	6	6	6	6	7	6	5	6
Creld1	Q91XD7	CREL1_MOUSE	45717.8	-0.175345	0.372305	28120.4	29202.7	33727.8	21963.7	30385.8	28831.2	17356.7	23506.9	47.6887	48.4759	56.9391	35.9209	50.9371	47.2309	28.7347	38.8317	668128	781521	517526	423488	457689	506813	293290	498712	10	10	9	10	7	10	7	10
Creld2	Q9CYA0	CREL2_MOUSE	38219.5	0.239773	1.13578	66417	68596.5	53299.4	77732.3	76413.1	79061.7	82368.5	76304.7	112.635	113.869	89.9798	127.129	128.095	129.518	136.364	126.05	1.31922e+06	1.53469e+06	683701	1.25296e+06	962204	1.16185e+06	1.16357e+06	1.35333e+06	13	13	13	13	12	13	12	13
Crip1	P63254	CRIP1_MOUSE	8549.81	-0.0916963	0.186571	4.31453e+06	5.86053e+06	3.96799e+06	5.68967e+06	3.966e+06	4.57413e+06	4.79892e+06	5.27235e+06	7316.92	9728.35	6698.75	9305.26	6648.38	7493.27	7944.79	8709.53	19170942	29330918	11386386	20516044	11171796	15037105	15165084	20918440	8	7	7	8	8	8	8	7
Crip2	Q9DCT8	CRIP2_MOUSE	22727	0.199637	0.632071	2698.19	3175.3		3670.58	3935.38		3310.14	3714.97	4.5758	5.27093		6.0031	6.59706		5.48006	6.13685	31869	42243.4	NaN	35182.5	29467.5	NaN	27805.7	39180.1	1	1	0	1	1	0	1	1
Cript	O70333	CRIPT_MOUSE	11271.1	0.26287	0.86734	5001.26	5306.24	3415.18	5241.54	5646.87	6388.63	5459.71	5259.28	8.48153	8.80824	5.7655	8.57236	9.4661	10.4658	9.03875	8.68793	29295.3	35009.3	12919.3	24915.7	20969.4	27686.8	22744.6	27508	2	2	2	2	2	2	2	2
Crk	Q64010	CRK_MOUSE	33814.7	-0.0205047	0.100224	150279	150753	178793	158938	151538	164733	159772	153706	254.854	250.247	301.837	259.938	254.03	269.863	264.509	253.911	2.64093e+06	2.98404e+06	2.02915e+06	2.26665e+06	1.68826e+06	2.14183e+06	1.99688e+06	2.41193e+06	14	14	14	14	14	14	14	14
Crkl	P47941	CRKL_MOUSE	33830	-0.0290801	0.453342	185373	192097	192542	185531	175994	189170	185714	189587	314.37	318.877	325.048	303.43	295.027	309.895	307.457	313.184	3.25913e+06	3804134	2.18618e+06	2.6471e+06	1.96162e+06	2.46067e+06	2322165	2.97632e+06	15	15	14	15	15	14	14	15
Crlf2	Q8CII9;Q8CII9-3	CRLF2_MOUSE	37761.94;37761.94-3	0.477279	0.0216304	4354.65	6095.88	21315	5945.58	3942.03	4973.5	38321	5261.65	7.38496	10.119	35.9839	9.7238	6.6082	8.14751	63.4418	8.69185	85459.7	134748	270146	94688.9	49044.3	72213.1	534855	92202.9	3	3	5	3	2	3	4	3
Crlf3	Q9Z2L7	CRLF3_MOUSE	49558.6	0.00520734	0.0232356	80897.3	81147.6	87463.4	84838.5	80191	79343.9	91415.6	84605.2	137.192	134.703	147.655	138.751	134.428	129.98	151.342	139.762	2.08356e+06	2.35411e+06	1.4548e+06	1.77322e+06	1.30936e+06	1.51193e+06	1.6745e+06	1945740	15	15	14	14	13	13	14	15
Crls1	Q80ZM8	CRLS1_MOUSE	32502.2	-0.177748	0.576357	523.802	570.508	455.474		381.021	430.403	528.113	487.31	0.888304	0.94703	0.76893		0.638722	0.70508	0.874311	0.805	8847.74	10854.4	4968.61	NaN	4080.14	5378.82	6344.31	7349.98	1	1	1	0	1	1	1	1
Crnkl1	P63154	CRNL1_MOUSE	83415.7	-0.140771	0.577757	9082.57	8352.53	9442.82	7590.78	8245.75	8813.94	6493.64	7710.96	15.4029	13.865	15.9413	12.4145	13.8227	14.4389	10.7505	12.7379	393740	407848	264368	267045	226617	282695	200208	298486	10	10	10	10	8	10	7	8
Crot	Q9DC50	OCTC_MOUSE	70264.4	0.251506	0.66824	30593.5	28129.8	31583.8	21387.3	27207.2	34474	41018.6	30266.7	51.8829	46.6948	53.3196	34.9782	45.6087	56.4748	67.9077	49.9983	1.11717e+06	1.157e+06	744832	633785	629845	931380	1.06527e+06	986890	15	15	13	13	11	14	14	14
Crtap	Q9CYD3	CRTAP_MOUSE	46169.2	0.746635	0.625595	11753.8	9965.94	15807.5	881.959	21399.2	17813.7	14721.3	10511.7	19.933	16.5432	26.6862	1.44241	35.8724	29.1822	24.3716	17.3646	282024	269341	244949	17173.2	325509	316233	251213	225214	3	3	4	2	3	2	2	3
Crtc3	Q91X84	CRTC3_MOUSE	67026.6	-0.0810446	0.148668	1862.33	1337.21	2203.91	1815.42	2090.28	1851.07	1071.55	1811.63	3.15829	2.21975	3.72064	2.96906	3.50403	3.03239	1.77399	2.99268	64872.1	52466.3	49579.3	51318.6	46160	47705.6	26546.4	56348.9	3	2	3	3	3	3	2	3
Crybg1	Q4VC42	Q4VC42_MOU	110948	0.340162	1.21054	9883.27	9222.41	7037.24	10104.4	9514.86	12547.3	12318.3	11505	16.7608	15.309	11.8802	16.5254	15.9502	20.5547	20.3934	19.0055	569866	598957	262048	472804	347804	535263	505144	592346	13	13	13	12	12	13	12	13
Crybg3	Q80W49;Q80W49-2	CRBG3_MOUSE	114261.61;114261.61-2	#DIV/0!	#NUM!	94.4681								0.160206								5609.69	NaN	NaN	NaN	NaN	NaN	NaN	NaN	1	0	0	0	0	0	0	0
Cryl1	Q99KP3	CRYL1_MOUSE	35208.8	-0.137135	1.37656	283741	283539	305943	286807	265733	253296	248304	287507	481.19	470.668	516.491	469.063	445.46	414.946	411.077	474.94	5191905	5.84381e+06	3.61535e+06	4.25883e+06	3.08256e+06	3.4291e+06	3231325	4.69752e+06	15	14	15	14	13	14	14	14
Cryz	P47199	QOR_MOUSE	35268.6	0.00739375	0.02397	35354.6	35985.5	34218.1	40461.8	32242.7	39355.4	36323.1	38849	59.9571	59.7352	57.7668	66.1739	54.0499	64.4715	60.1342	64.1757	648018	742930	405044	601843	374656	533694	473495	635823	11	11	11	11	11	11	11	11
Cryzl1	Q921W4	QORL1_MOUSE	38725.5	-0.0449662	0.400694	91361	86630.5	97787.8	96286.2	95238.6	89426.5	87075.8	88907	154.937	143.805	165.085	157.473	159.653	146.497	144.157	146.868	1.8387e+06	1.96381e+06	1.27098e+06	1.57257e+06	1.21513e+06	1.33157e+06	1.24635e+06	1.59772e+06	15	14	14	15	13	15	13	14
Cryzl2	Q3UNZ8	QORL2_MOUSE	37808.8	0.151643	0.350111	15921.9	18507	18234.2	20521.2	19027.8	22996.8	15296.6	23974.4	27.0015	30.7212	30.7829	33.5618	31.8971	37.6731	25.324	39.6039	312853	409601	231387	327225	237025	334319	213762	420638	8	9	8	9	9	9	8	9
Cs	Q9CZU6	CISY_MOUSE	51736.7	0.0200598	0.305061	2.14663e+06	2.2127e+06	2.19616e+06	2.15595e+06	2.29923e+06	2.22743e+06	2.11732e+06	2.18942e+06	3640.41	3673.03	3707.55	3525.98	3854.3	3648.94	3505.3	3616.77	57717560	67012064	38134804	47042132	39191788	44310044	40488340	52565016	21	21	21	21	21	21	21	21
Csad	Q9DBE0	CSAD_MOUSE	55144.5	0.352674	0.355752	36668.3	33672.4	30587.9	33463.2	68051	45707.8	25863	31986.4	62.1849	55.8954	51.6383	54.728	114.077	74.8779	42.8172	52.8391	1.05086e+06	1.08695e+06	566123	778252	1.23638e+06	969153	527140	818532	13	13	13	13	9	12	11	12
Csde1	Q91W50	CSDE1_MOUSE	88790.6	0.00304302	0.0357194	205044	218923	188245	218010	210558	208031	202040	211346	347.729	363.407	317.795	356.548	352.968	340.793	334.485	349.127	9461651	11378623	5609829	8163826	6.15961e+06	7102221	6630552	8708197	44	44	42	44	41	42	41	44
Cse1l	Q9ERK4	XPO2_MOUSE	110455	-0.0181178	0.181978	266475	244552	247627	252975	261996	252890	241134	242984	451.909	405.95	418.043	413.733	439.196	414.28	399.207	401.391	15296571	15811998	9179955	11784528	9534387	10740261	9844366	12454600	53	53	50	53	52	53	51	53
Csf1	P07141;P07141-2	CSF1_MOUSE	60648.66;60648.66-2	0.351334	0.48939	1439.17		719.003	1612.15	1414.7	1830.63	1564.62		2.44066		1.21382	2.63662	2.37152	2.99892	2.59029		45361.5	NaN	14635.6	41236	28268.2	42689.6	35073.3	NaN	1	0	1	1	1	1	1	0
Csf1r	P09581	CSF1R_MOUSE	109179	-0.0823923	0.534146	45751.4	46956.3	45196.8	44937	37306.6	42471.1	46421.9	46492.5	77.5888	77.9465	76.3011	73.493	62.5387	69.5756	76.8531	76.802	2595960	3.001e+06	1656176	2.06916e+06	1.34196e+06	1782927	1.8733e+06	2355542	23	23	25	22	19	21	21	23
Csf2ra	Q00941	CSF2R_MOUSE	41768.7	-0.17773	0.775587	28164	25759.1	31554.9	25084.8	28882.9	22809.8	22031.2	24023.9	47.7627	42.7595	53.271	41.0254	48.4176	37.3667	36.4734	39.6858	611362	629816	442361	441888	397471	366330	340121	465654	5	5	5	5	5	5	5	5
Csgalnact2	Q8C1F4	CGAT2_MOUSE	62530.1	0.0500511	0.136565	1167.8	1693.09	1601.01	1579.52		1447.53	1761.29	1482.21	1.98045	2.81049	2.70283	2.58326		2.37132	2.91588	2.4485	37949.9	61972.8	33600.3	41654.8	NaN	34802.9	40706.6	43009.8	2	2	2	2	0	2	2	2
Csk	P41241	CSK_MOUSE	50716.3	-0.045513	0.9521	418382	407453	430744	408095	405957	405085	390992	410944	709.525	676.363	727.18	667.426	680.524	663.604	647.301	678.849	11027430	12096439	7332051	8728895	6.78331e+06	7899383	7.32926e+06	9671615	26	26	26	26	26	26	26	26
Csnk1a1	Q8BK63	KC1A_MOUSE	38914.8	0.0789	0.149184	88663.5	79311.4	71407.8	75777.4	108343	71643.7	70854.3	82035	150.362	131.655	120.55	123.931	181.62	117.366	117.302	135.516	1.79314e+06	1.80669e+06	932653	1.24367e+06	1.38909e+06	1.072e+06	1.01912e+06	1.48144e+06	13	13	12	13	13	12	12	13
Csnk1d	Q9DC28;Q9DC28-2	KC1D_MOUSE	47316.05;47316.05-2	0.00333159	0.0223991	53571.9	55988.7	42758.2	42215.3	43181.9	49806	46307.3	55688.5	90.8514	92.94	72.1842	69.0417	72.3878	81.5915	76.6634	91.9933	1.31734e+06	1.55075e+06	679026	842420	673170	906129	809847	1222764	9	9	9	9	7	9	9	9
Csnk1g1	Q8BTH8	KC1G1_MO	52743.8	#DIV/0!	#NUM!			1259.54								2.12634						NaN	NaN	22296.7	NaN	NaN	NaN	NaN	NaN	0	0	1	0	0	0	0	0
Csnk1g3	Q8C4X2	KC1G3_MO	48938	0.204989	0.477924	12194.5	11029.1	10647	11453.9	17286.6	12069.3	9994.49	12894.2	20.6804	18.3081	17.9743	18.7324	28.9783	19.7718	16.5462	21.3002	310145	315950	174878	236401	278721	227106	180781	292825	7	7	5	6	7	5	5	7
Csnk2a1	Q60737	CSK21_MOUSE	45133.5	-0.0269258	0.222609	176827	185367	167554	182948	178699	184541	172402	163875	299.876	307.706	282.864	299.205	299.561	302.313	285.417	270.71	4147634	4.89739e+06	2538120	3482380	2657269	3.20253e+06	2.87598e+06	3.43227e+06	18	17	18	17	17	17	17	17
Csnk2a2	O54833	CSK22_MOUSE	41215.2	-0.0303543	0.23504	100113	107464	104716	96930.8	95709.1	107294	95088.1	102614	169.779	178.389	176.782	158.527	160.441	175.767	157.422	169.51	2.14437e+06	2592715	1.44854e+06	1.68488e+06	1.29965e+06	1.70032e+06	1.44853e+06	1.9626e+06	17	17	17	17	17	17	17	17
Csnk2b	P67871	CSK2B_MOUSE	24942.4	0.10267	0.616324	242551	261805	216286	273789	250058	281865	267044	268813	411.336	434.591	365.133	447.773	419.183	461.747	442.101	444.058	3.14409e+06	3822515	1.81061e+06	2880084	2.05491e+06	2.70321e+06	2.46187e+06	3.11141e+06	9	9	9	9	8	9	8	9
Csrp1	P97315	CSRP1_MOUSE	20583.4	-0.0131111	0.0323192	636262	599514	494292	587816	561251	592791	546388	596483	1079.02	995.18	834.461	961.352	940.849	971.102	904.566	985.345	6806219	7223512	3.41475e+06	5102795	3806165	4.69157e+06	4156839	5697488	12	11	12	12	12	13	12	13
Cst3	P21460	CYTC_MOUSE	15530.8	0.252566	1.06765	148642	132524	99145.2	140328	154579	159356	155497	150819	252.078	219.987	167.377	229.502	259.128	261.054	257.43	249.141	1199742	1.20482e+06	516803	919158	790969	951615	892607	1.08697e+06	5	5	4	5	5	5	5	5
Cstb	Q62426	CYTB_MOUSE	11045.6	-0.0656558	0.49285	1.01631e+07	1.16576e+07	1.05109e+07	1.05466e+07	9.41005e+06	1.01969e+07	1.06338e+07	1.07298e+07	17235.4	19351.3	17744.5	17248.6	15774.5	16704.5	17604.6	17724.9	58340300	75375304	38966172	49130644	34244824	43306988	43413072	54998480	11	11	11	11	10	11	9	11
Cstf1	Q99LC2	CSTF1_MOUSE	48381.7	-0.0572721	0.170534	37901.8	41649.7	30802.2	35587	31323.6	37791.9	30918	40227.2	64.2768	69.1377	52.0002	58.2014	52.5092	61.9101	51.1859	66.4523	953004	1179576	500175	726145	499306	703040	552889	903170	13	13	13	12	11	12	11	13
Cstf2	Q8BIQ5	CSTF2_MOUSE	61341.2	0.179773	0.935541	45219.2	48981.3	42898.3	54372.6	54859.6	47505.1	56126.5	58389.6	76.6862	81.308	72.4207	88.9245	91.9635	77.8222	92.9194	96.4552	1.44155e+06	1.75879e+06	883183	1.40664e+06	1.10871e+06	1.12045e+06	1.27252e+06	1662095	12	13	13	13	12	13	14	14
Cstf2t	Q8C7E9	CSTFT_MOUSE	65862.2	0.0946214	0.228004	4307.12	4426.86	5305.37	3723.88	5491.35	4095.54	5361.03	4019.39	7.30435	7.34849	8.95651	6.09028	9.2054	6.70926	8.87537	6.63973	147427	170673	117277	103438	119160	103716	130506	122847	2	3	4	2	3	2	3	2
Cstf3	Q99LI7	CSTF3_MOUSE	82876.5	-0.00742657	0.0390805	17228	14897.6	16964.9	16667.5	16427	15789.9	17975.6	15227.8	29.2166	24.7297	28.6401	27.2591	27.5373	25.8668	29.7593	25.1552	742027	722736	471891	582575	448542	503166	550630	585649	13	12	12	13	11	13	12	12
Ctbp1	O88712;O88712-2	CTBP1_MOUSE	47744.54;47744.54-2	-0.0686165	0.293238	130525	154244	131104	144706	112910	146899	132159	142574	221.355	256.042	221.329	236.662	189.276	240.648	218.794	235.522	3238712	4.31087e+06	2100865	2.91381e+06	1.77611e+06	2696759	2.3322e+06	3158878	14	14	14	15	14	15	14	14
Ctbp2	P56546;P56546-2	CTBP2_MOUSE	48956.87;48956.87-2	0.018383	0.0361187	82753.1	92255.8	84087.5	98089.1	73358.2	92379.4	97884.1	98144.1	140.339	153.143	141.956	160.421	122.974	151.334	162.051	162.127	2.10548e+06	2.64387e+06	1.38167e+06	2.02528e+06	1.18325e+06	1.73895e+06	1771213	2.2297e+06	12	12	11	12	12	12	12	12
Ctbs	Q8R242	DIAC_MOUSE	41295.1	-0.100973	0.510756	19706.7	17544.2	16588.8	20203.7	16084.9	19391.6	16791.8	16770.1	33.4201	29.1229	28.0052	33.0424	26.9638	31.767	27.7994	27.703	422926	424095	229918	351867	218841	307900	256295	321368	6	6	6	6	6	6	6	6
Ctc1	Q5SUQ9;Q5SUQ9-2;Q5SUQ9-3	CTC1_MOUSE	134028.34;134028.34-2;134028.34-3	-0.356596	1.09466	2932.4	3214.18	3975.76	2731.97	2600.19	2791.67	1932.78	2714.64	4.97299	5.33547	6.71186	4.46805	4.35881	4.57327	3.19979	4.48439	204255	252173	178844	154427	114819	143867	95746.8	168841	6	7	8	6	5	6	3	6
Ctcf	Q61164	CTCF_MOUSE	83745.4	0.18451	0.953318	14307.1	13212.5	10849.1	13226.9	16305.7	14135.9	13720.1	14473.2	24.2631	21.9325	18.3155	21.6322	27.334	23.1572	22.7142	23.9087	622684	647708	304940	467166	449900	455181	424682	562464	17	17	16	17	15	15	15	16
Ctdnep1	Q3TP92	CNEP1_MOUSE	28391.1	0.222782	0.743024		11225.6	9392.98	11877		12781.2	12499.9			18.6342	15.8572	19.4245		20.938	20.6941		NaN	186562	89504.4	142213	NaN	139526	131170	NaN	0	2	2	2	0	2	2	0
Ctdp1	Q7TSG2	CTDP1_MOUSE	104554	0.453197	0.664569	21966.7	54429.9	22033.5	79155.8	66535.3	55141.3	50896.1	70554.9	37.2528	90.3524	37.1969	129.457	111.536	90.3317	84.2603	116.551	1.1936e+06	3331278	773186	3490393	2.29196e+06	2216757	1.96685e+06	3.42324e+06	25	25	21	26	23	26	23	24
Ctdsp1	P58466	CTDS1_MOUSE	29266.4	-0.561145	0.872598	9582.16	9280.36	18403	8948.47	8940.29	8575.28	5461.7	8344.92	16.2502	15.4052	31.0679	14.6349	14.987	14.0479	9.04205	13.7852	145742	158988	180766	110450	86205.3	96497.7	59080.2	113334	4	4	4	4	3	4	4	3
Ctdspl2	Q8BG15;Q8BG15-2;Q8BG15-3;Q8BG15-4;Q8BG15-5;Q8BG15-6	CTSL2_MOUSE	52812.66;52812.66-2;52812.66-3;52812.66-4;52812.66-5;52812.66-6	-0.0121838	0.0451836		1214	1094.92	1304.98	1281.91	1136.05	1291.18	1068.87		2.01521	1.84843	2.13426	2.14892	1.86106	2.13759	1.7657	NaN	37530.8	19407.9	29066.5	22305.4	23069.4	25203.9	26195.8	0	1	1	1	1	1	1	1
Ctla2b	P12400	CTL2B_MOUSE	13121.6	0.442021	1.69395	12966.1	12211.6		14013.1	17856	20392.7	18195.2	14544.1	21.9889	20.271		22.918	29.9327	33.4071	30.1229	24.0258	88419.7	93797.4	NaN	77548	77193.8	102887	88244.5	88560.7	2	2	0	2	2	2	2	2
Ctnna1	P26231	CTNA1_MOUSE	100106	-0.073638	0.792302	27554.2	29625.5	28568.9	30699.2	27037.3	26347	28208.6	29060.2	46.7285	49.1777	48.2299	50.2076	45.3239	43.1613	46.7004	48.0053	1.43352e+06	1736038	959873	1.2961e+06	891742	1.01413e+06	1.04373e+06	1.34998e+06	29	26	26	29	22	28	28	25
Ctnna2	Q61301;Q61301-2;Q61301-3	CTNA2_MOUSE	105285.91;105285.91-2;105285.91-3	-0.127204	0.251671	1109.5	1109.9	855.014	1369.13	604.642	742.516	1626.35	1095.02	1.88157	1.8424	1.44343	2.23917	1.01359	1.21638	2.69248	1.80889	60708.5	68404.5	30213.6	60794.7	20974	30059.1	63289.1	53500.7	1	1	1	1	1	1	1	1
Ctnnbl1	Q9CWL8	CTBL1_MOUSE	64980.1	-0.0894837	0.508903	37643.5	37508.4	41634.9	35741.2	38113.5	38135.2	35965	31141.2	63.8387	62.2632	70.2879	58.4536	63.8913	62.4725	59.5413	51.4429	1.27123e+06	1.42673e+06	908023	979490	815968	952810	863784	939040	21	23	22	22	18	21	20	22
Ctnnd1	P30999-2;P30999-3	CTND1_MOUSE	101744.28;102565.14	0.0423353	0.180903	1058.23	1147.75	1085.17	1077.89	1046.11	1285.99	1146.71	1020.35	1.79463	1.90525	1.83199	1.76285	1.75364	2.10669	1.89842	1.68554	55955.8	68358.3	37056.8	46252.5	35067.2	50309.2	43122.9	48175.7	1	1	1	1	1	1	1	1
Ctnnd1	P30999	CTND1_MOUSE	104925	-0.0767701	1.43466	156695	150714	155942	152501	139440	144520	148803	151174	265.735	250.182	263.261	249.41	233.75	236.751	246.348	249.729	8544500	9256866	5.49162e+06	6748401	4820366	5830512	5770765	7360799	43	44	46	41	41	42	43	43
Ctns	P57757	CTNS_MOUSE	42203.4	0.0284918	0.00815446	1791.95	1810.08	1629.39	1611.38	2250.24	1842.44	1365.4	1521.19	3.03892	3.00469	2.75072	2.63536	3.77217	3.01827	2.26047	2.5129	39303	44717.5	23079.7	28681.1	31288.8	29897.9	21298.6	29792	1	1	1	1	1	1	1	1
Ctps1	P70698	PYRG1_MOUSE	66682.4	0.0915612	0.46352	49479.2	57180.6	45260.2	57310.4	51851.3	54915.1	60007.4	56165.9	83.9106	94.9185	76.4081	93.7293	86.9206	89.961	99.3445	92.7818	1.7147e+06	2.23199e+06	1.01295e+06	1.61174e+06	1.13916e+06	1.408e+06	1.47898e+06	1738010	21	22	22	21	20	21	19	21
Ctps2	P70303	PYRG2_MOUSE	65514.4	-0.0109323	0.0648447	159276	165805	162413	178483	135812	175833	172022	177283	270.113	275.232	274.185	291.903	227.667	288.046	284.789	292.858	5423020	6.35867e+06	3571213	4.93155e+06	2.93148e+06	4.42931e+06	4.16549e+06	5389788	30	29	29	30	29	29	28	29
Ctr9	Q62018	CTR9_MOUSE	133408	-0.0532432	0.205948	6991.97	7184.63	7694.74	6963.5	6035.58	7638.05	5758.48	8357.97	11.8575	11.9263	12.9902	11.3886	10.1177	12.5125	9.53338	13.8067	484769	561072	344536	391796	265286	391800	283945	517429	15	16	16	16	13	16	14	17
Ctsa	P16675	PPGB_MOUSE	53844.1	-0.172027	1.37475	803826	709184	711928	705618	637546	652500	601670	709429	1363.19	1177.23	1201.88	1154.01	1068.75	1068.92	996.087	1171.92	22493310	22352684	12865698	16023525	11310028	13508855	11974070	17726198	17	17	17	17	17	17	17	17
Ctsb	P10605	CATB_MOUSE	37279.8	0.0259643	0.136387	1.70163e+07	1.3884e+07	1.43773e+07	1.52476e+07	1.40325e+07	1.5984e+07	1.59599e+07	1.56479e+07	28857.6	23047.2	24271.7	24936.9	23523.2	26184.8	26422.2	25849.2	329679648	302985088	179890960	239730880	172353904	229118320	219911552	270706752	23	23	23	23	21	22	23	22
Ctsc	P97821	CATC_MOUSE	52376.4	0.116675	0.541057	368187	309402	383247	363231	363904	445967	359766	374383	624.4	513.601	646.995	594.052	610.029	730.576	595.606	618.452	10022069	9486172	6737093	8.02359e+06	6279669	8981265	6964675	9099545	13	14	13	13	13	14	13	13
Ctsd	P18242	CATD_MOUSE	44953.8	-0.160921	0.67572	1.32834e+07	1.38081e+07	1.57685e+07	1.3457e+07	1.02886e+07	1.33116e+07	1.22227e+07	1.455e+07	22527	22921.1	26620.3	22008.5	17247.3	21806.9	20235.2	24035.5	310334272	363356064	237911984	255132400	152383424	230090016	203085872	303527776	28	28	27	27	25	27	26	27
Ctsh	P49935	CATH_MOUSE	37170.3	-0.101123	0.194474	112950	93760.1	146911	137715	111924	158066	95450.1	92635.4	191.55	155.64	248.014	225.228	187.623	258.942	158.021	153.027	2.18191e+06	2.04008e+06	1832771	2.15887e+06	1.37067e+06	2.2591e+06	1.31135e+06	1.59787e+06	7	7	6	7	6	7	6	7
Ctsl	P06797	CATL1_MOUSE	37547.3	0.241879	1.39357	427065	358553	428967	473391	459675	535435	499520	501454	724.249	595.191	724.18	774.214	770.574	877.141	826.973	828.365	8333478	7880708	5.40582e+06	7496336	5686493	7730106	6932292	8737333	14	14	14	14	14	14	13	14
Ctss	O70370	CATS_MOUSE	38474.5	-0.174031	0.364081	2.91171e+06	3.25602e+06	4.73198e+06	3.454e+06	2.4803e+06	3.60481e+06	3.03103e+06	3.60644e+06	4937.9	5404.92	7988.52	5648.91	4157.84	5905.35	5017.99	5957.57	58220316	73331800	61104788	56046228	31440688	53328040	43103148	64390356	16	16	16	16	16	16	16	16
Ctsz	Q9WUU7	CATZ_MOUSE	33996.2	-0.0131974	0.0362818	2.8716e+06	2.66655e+06	2.28599e+06	2.87597e+06	2.43739e+06	2.73345e+06	2.56835e+06	2.86348e+06	4869.87	4426.42	3859.2	4703.55	4085.91	4477.89	4252	4730.25	50734964	53065624	26083388	41234904	27300484	35730688	32272298	45174484	14	14	14	14	14	14	14	14
Cttnbp2nl	Q99LJ0	CT2NL_MOUSE	69841.2	0.125113	0.202275	56766.4	84601	50763.7	62944.2	58433.5	62615.2	60248.4	96886.3	96.2689	140.436	85.6991	102.943	97.9547	102.575	99.7435	160.049	2.06042e+06	3.45875e+06	1.18994e+06	1.85403e+06	1344582	1.68148e+06	1.55526e+06	3140089	28	29	27	28	25	27	27	27
Ctu1	Q99J10	CTU1_MOUSE	43823.2	-0.546715	1.1408	6145.78	5525.67	6279.03	5435.31	4199.29	5194.04	2173.97	4442.09	10.4225	9.1725	10.6002	8.88927	7.03945	8.5088	3.59908	7.338	139970	141749	92353.9	100457	60630.8	87520.3	35212.9	90335.8	6	6	6	6	6	6	3	5
Ctu2	Q3U308	CTU2_MOUSE	56105.1	0.218775	0.221513	15620	26355.2	14084.9	16126.6	11823.6	18891.4	25551.5	27740.3	26.4896	43.7491	23.778	26.3745	19.8204	30.9477	42.3015	45.8249	455446	865567	265224	381588	218557	407536	529864	722241	11	11	11	11	9	11	10	11
Cuedc2	Q9CXX9	CUED2_MOUSE	31852.2	-0.187811	1.7054	15427.8	15775.6	14506.3	15103.9	14458.2	12268.1	12762.9	13901.3	26.1636	26.1872	24.4896	24.7019	24.2369	20.0974	21.1295	22.9639	255385	294143	155080	202899	151729	150250	150257	205477	6	6	6	6	6	5	4	6
Cul1	Q9WTX6	CUL1_MOUSE	89691.5	-0.0217779	0.0850271	111334	106918	91450.8	112399	101172	107762	97909	108934	188.808	177.481	154.387	183.825	169.598	176.535	162.092	179.951	5189562	5.61348e+06	2.75295e+06	4.25171e+06	2.98967e+06	3.71636e+06	3.24578e+06	4534019	44	42	40	44	38	43	41	44
Cul2	Q9D4H8	CUL2_MOUSE	86876.9	-0.0103624	0.0704662	59116.5	60757.9	53959.4	57297.1	54301.7	59556	55186.1	60432.8	100.254	100.857	91.094	93.7074	91.0284	97.5637	91.3627	99.8304	2.66911e+06	3.08986e+06	1.57337e+06	2.09936e+06	1554290	1.98943e+06	1.77206e+06	2.43638e+06	31	31	30	30	30	31	29	29
Cul3	Q9JLV5	CUL3_MOUSE	88948.2	-0.00192655	0.00186553	65246.3	62434.3	55218.3	62096.8	61565	60625.5	59079.9	63398.3	110.65	103.64	93.2193	101.557	103.204	99.3158	97.809	104.729	3016106	3250819	1.64846e+06	2.32947e+06	1.8042e+06	2.07344e+06	1.94233e+06	2616876	36	36	32	36	31	34	33	36
Cul4a	Q3TCH7	CUL4A_MOUSE	87753.4	-0.0385439	0.248083	25528.6	24335.7	27956.8	23873.4	25320	25764.3	24732.1	23197.2	43.2934	40.3968	47.1965	39.0441	42.445	42.2067	40.9448	38.32	1.16425e+06	1.25009e+06	823398	883543	732051	869324	802175	944643	23	23	23	24	22	24	23	23
Cul4b	A2A432	CUL4B_MOUSE	110699	-0.00738742	0.0307046	37193.1	33721.4	34637	31233.6	34165.6	35009.5	34036.2	32875.2	63.075	55.9768	58.474	51.0815	57.2734	57.352	56.3481	54.3073	2.13974e+06	2185158	1286897	1.4582e+06	1.24609e+06	1490152	1392614	1.68881e+06	36	35	37	36	34	35	36	36
Cul5	Q9D5V5	CUL5_MOUSE	90974.3	-0.195888	0.583679	70385.6	73186.3	81116.8	68045.5	48866.3	82612.4	69661.5	54427.1	119.365	121.488	136.941	111.286	81.9168	135.334	115.327	89.9095	3327786	3897451	2.47678e+06	2610768	1.46468e+06	2.88977e+06	2342373	2.29775e+06	32	31	33	32	25	31	31	30
Custos	Q3UY34	CSTOS_MOUSE	27631.1	0.123232	0.258049	10147.3	11200	8329.78	13189.1	8655.24	12136.8	13201	12695.5	17.2086	18.5917	14.0623	21.5703	14.5092	19.8824	21.8547	20.972	145714	181154	77248.5	153696	78793.5	128945	134819	162785	6	6	6	6	5	6	6	6
Cuta	Q9CQ89	CUTA_MOUSE	18865	-0.908115	0.797724	29983.6	19117.9	34577			9666.77	20060.4		50.8486	31.7354	58.3727			15.836	33.2106		293964	211120	218929	NaN	NaN	70119.3	139875	NaN	2	2	2	0	0	2	2	0
Cutc	Q9D8X1	CUTC_MOUSE	29003.6	-1.02723	0.26516	20275.6	25002.9	152368	23982.1	27812.9	27518.3	24757.3	28654	34.3848	41.5042	257.228	39.2218	46.6241	45.0801	40.9866	47.3342	305617	424496	1.48322e+06	293351	265774	306883	265399	385660	6	7	7	7	6	7	5	7
Cux1	P53564-3	CUX1_MOUSE	164487	0.0552148	0.292104	17335.3	17549.7	20026.5	20077.7	17515	20124.8	20858.2	19416.8	29.3986	29.1321	33.8087	32.8364	29.3611	32.9682	34.5315	32.0752	1.4819e+06	1.68979e+06	1.1056e+06	1.39283e+06	949197	1.27281e+06	1.2681e+06	1.48211e+06	32	30	34	34	30	33	33	33
Cux1	P70403	CASP_MOUSE	77268.9	0.264223	1.26684	9964.56	10171.5	8121.38	10258.1	13366.9	11026.5	11410.2	10453.1	16.8987	16.8844	13.7105	16.7767	22.4075	18.0635	18.89	17.2677	400144	460066	210617	334288	340289	327599	325869	374816	8	8	6	8	8	8	8	8
Cwc15	Q9JHS9	CWC15_MOUSE	26624.3	0.0519022	0.242701	44973	49358.7	37425	45402.8	43740.1	43988.9	45893	50027	76.2687	81.9344	63.1807	74.2547	73.3234	72.0619	75.9776	82.6409	622278	769263	334425	509814	383683	450320	451617	618090	6	6	5	6	6	6	6	6
Cwc22	Q8C5N3;Q8C5N3-2	CWC22_MOUSE	104773.49;104773.49-2	0.0492788	0.302668	7879.26	7021.66	8298.3	8722.03	8109.87	8215.6	7951.57	8753.39	13.3623	11.6558	14.0092	14.2646	13.5949	13.4587	13.1641	14.46	429032	430649	291810	385406	279949	330971	307928	425595	13	12	11	14	12	12	12	14
Cwc27	Q3TKY6	CWC27_MOUSE	53542.6	0.555263	1.14223	27531.4	23939	22563.6	26039.9	52200.5	33951	36402.5	24498.2	46.6899	39.7382	38.0917	42.5875	87.5061	55.618	60.2657	40.4692	766093	750304	405477	588017	920850	698959	720405	608698	8	8	8	8	7	8	8	8
Cwf19l1	Q8CI33	C19L1_MO	60193.4	-0.0665766	0.164144	21631.5	21358.2	15096	19435.1	17280.4	19301.7	18267.5	19175	36.6843	35.4541	25.485	31.7854	28.9679	31.6198	30.2426	31.6756	676688	752568	304979	493384	342703	446730	406419	535614	16	16	15	15	12	15	16	16
Cxcl10	P17515	CXL10_MOUSE	10788.9	0.308695	0.783797	52573.3	35058.7	29776.7	50624.2	60933.1	49173.5	47405.9	50610.7	89.1579	58.1966	50.2689	82.7942	102.145	80.5554	78.4823	83.605	294778	221414	107823	230348	216593	203990	189040	253389	2	2	2	2	1	2	2	2
Cxcl2	P10889	CXCL2_MOUSE	10620.7	-0.115502	0.533495	14737.9	13411.5	12234.7	13228.3	14564.9	10943.7	11593.9	12385	24.9937	22.2628	20.6545	21.6344	24.4157	17.9279	19.1942	20.4591	81347	83380.1	43611.8	59252.5	50965.1	44690.7	45512.2	61040.2	1	1	1	1	1	1	1	1
Cxxc1	Q9CWW7	CXXC1_MOUSE	76167.1	0.331299	1.61169	5668.17	4274.76	4494.85	5270.8	6848.43	5676.95	6371.43	5899.46	9.61253	7.096	7.58819	8.62022	11.4803	9.2999	10.5481	9.74546	224370	190595	114906	169315	171859	166258	179370	208520	10	8	9	9	10	10	10	10
Cyb561d2	Q9WUE3	C56D2_MO	24187	0.444745	0.688466	6538.55	8374.08	2713.27	7680.14	6808.54	9689.93	8989.62	8955.29	11.0886	13.9008	4.58053	12.5606	11.4134	15.8739	14.8826	14.7935	82189.5	118564	22025.9	78343.2	54256.2	90116.1	80365.2	100515	1	1	1	1	1	1	1	1
Cyb5a	P56395	CYB5_MOUSE	15241	0.0331607	0.0936903	2.03287e+06	1.60548e+06	1.67937e+06	1.43935e+06	2.04577e+06	1.50843e+06	1.70099e+06	1.65898e+06	3447.49	2665.06	2835.11	2354.01	3429.42	2471.08	2816.06	2740.52	16101821	14323507	8590509	9251876	10272696	8839681	9582098	11733397	6	6	6	6	5	6	5	6
Cyb5b	Q9CQX2	CYB5B_MOUSE	16318	0.13116	0.465699	676395	554624	504782	611683	747962	589245	663844	569851	1147.08	920.664	852.171	1000.39	1253.84	965.293	1099.02	941.351	5.73615e+06	5297831	2.76458e+06	4.20963e+06	4.02125e+06	3.69711e+06	4.00385e+06	4315155	8	8	8	8	8	8	8	8
Cyb5r1	Q9DB73	NB5R1_MO	34134.8	-0.0258634	0.0977405	175734	212855	182195	207395	166361	190615	203581	203797	298.024	353.335	307.581	339.188	278.878	312.263	337.035	336.658	3.11751e+06	4253182	2.08734e+06	2985707	1.87095e+06	2.50181e+06	2568497	3.22823e+06	14	14	15	15	12	13	13	14
Cyb5r3	Q9DCN2;Q9DCN2-2	NB5R3_MO	34127.66;34127.66-2	-0.0412023	0.294563	1.93244e+06	2.20163e+06	2.06853e+06	2.18765e+06	1.88373e+06	2.08638e+06	2.07717e+06	2.10675e+06	3277.18	3654.67	3492.09	3577.83	3157.78	3417.87	3438.84	3480.18	34274116	43982924	23693406	31487216	21180660	27377812	26201388	33364670	26	26	24	26	25	26	25	27
Cyb5r4	Q3TDX8	NB5R4_MO	59716.4	0.113863	0.282824	18727.6	18928.8	9775.12	19334.9	17423.6	17597.2	19544	17684.7	31.7598	31.4215	16.5023	31.6216	29.208	28.8274	32.3558	29.2138	581206	661683	195918	486952	342804	404051	431372	490073	12	10	9	11	9	11	11	10
Cyba	Q61462	CY24A_MOUSE	20748.2	-0.0648247	0.5854	469702	499026	473714	457418	456316	456980	416373	486713	796.556	828.372	799.723	748.091	764.943	748.618	689.322	804.013	5.06473e+06	6060894	3.29881e+06	4.00262e+06	3.11933e+06	3.64568e+06	3193076	4686214	6	6	7	6	6	6	6	7
Cybb	Q61093	CY24B_MOUSE	65304.6	-0.0213633	0.195307	517806	491075	498919	520934	500328	509977	461547	527062	878.135	815.175	842.274	851.97	838.722	835.437	764.108	870.668	17573724	18772592	10935356	14347513	10764960	12805426	11140500	15972544	25	25	25	25	23	25	24	25
Cybc1	Q3TYS2	CYBC1_MOUSE	20921	0.0652052	0.302081	309191	327208	241979	296228	312254	311219	285518	319921	524.35	543.159	408.509	484.471	523.446	509.835	472.686	528.486	3.36173e+06	4.00719e+06	1.6991e+06	2.61372e+06	2.15231e+06	2.50351e+06	2207812	3.10595e+06	9	9	8	9	9	9	9	9
Cyc1	Q9D0M3;Q9D0M3-2	CY1_MOUSE	35327.63;35327.63-2	-0.123668	0.995279	194199	208808	210783	219034	177588	200615	180360	205846	329.338	346.617	355.842	358.223	297.699	328.644	298.592	340.042	3.56546e+06	4318121	2499241	3.26345e+06	2067009	2725066	2.35505e+06	3.37463e+06	12	12	13	12	12	12	12	12
Cycs	P62897	CYC_MOUSE	11605.4	0.0859193	0.550331	2.19264e+06	2.12402e+06	2.1343e+06	2.10717e+06	2.5398e+06	2.22867e+06	2.02232e+06	2.29251e+06	3718.45	3525.83	3603.12	3446.21	4257.58	3650.97	3348.02	3787.05	13224580	14429533	8313334	10313637	9711240	9945039	8674714	12346403	12	12	11	12	11	12	11	12
Cyfip1	Q7TMB8	CYFP1_MOUSE	145241	0.0132869	0.117293	458859	487046	443533	481565	445669	487504	472689	482453	778.169	808.486	748.77	787.584	747.095	798.621	782.553	796.976	34635644	41408832	21620960	29498238	21326374	27225026	25375276	32517246	65	65	64	66	65	65	64	66
Cyfip2	Q5SQX6	CYFP2_MOUSE	145659	-0.0516742	0.517668	22279.8	24615.4	24375.9	23201.1	22221	23861.4	21713.8	23352.1	37.7839	40.861	41.1512	37.9446	37.25	39.0894	35.948	38.5759	1686567	2.09883e+06	1.19167e+06	1.42527e+06	1.06639e+06	1.33639e+06	1.16901e+06	1.57846e+06	19	20	20	19	17	20	18	19
Cyld	Q80TQ2;Q80TQ2-2	CYLD_MOUSE	106585.52;106585.52-2	0.0171586	0.0176394	452.638	372.258	369.839	390.532	539.713	410.053	328.585	325.882	0.767618	0.61794	0.62436	0.638703	0.904746	0.671743	0.543985	0.538333	25072.8	23226	13230.3	17555.2	18952.9	16805	12944.7	16118.6	1	1	1	1	1	1	1	1
Cyp20a1	Q8BKE6	CP20A_MOUSE	52149.2	-0.0585828	1.36446	121818	123550	127743	119508	118213	119065	115901	119837	206.588	205.09	215.656	195.451	198.166	195.051	191.878	197.961	3.3015e+06	3.77157e+06	2235863	2628414	2.03108e+06	2.38744e+06	2233975	2900053	19	20	21	20	18	19	19	18
Cyp27a1	Q9DBG1	CP27A_MOUSE	60720.2	0.34054	1.10449	4844.07	3838.43	3478.68	5677.36	5387.84	5102.55	6016.15	6081.17	8.21495	6.3717	5.8727	9.28513	9.03187	8.35893	9.95996	10.0456	152861	136433	70893.7	145388	107786	119130	135020	171352	5	5	5	5	3	5	5	5
Cyp4f3	Q99N16;Q9EP75	CP4F3_MO;CP4FE_MOUSE	59842.71;59800.4	0.107265	0.0806652	392.921	756.518	436.482	752.802	325.335	734.164	625.367	834.37	0.666345	1.2558	0.736868	1.23118	0.545373	1.2027	1.03532	1.37832	12220	26501	8766.71	18999.5	6414.39	16892.9	13832.2	23170.6	1	1	1	1	1	1	1	1
Cyp4v2	Q9DBW0	CP4V2_MO	60938.5	-0.0494896	0.115125	17603.1	13770.6	19080.8	19305.4	16502.9	18707.8	13274.8	18921.9	29.8526	22.8588	32.2121	31.5733	27.6645	30.6469	21.9769	31.2575	557485	491220	390254	496159	331334	438344	298996	535087	10	10	11	10	10	10	9	10
Cyp51a1	Q8K0C4	CP51A_MOUSE	56775.7	-0.219121	1.6561	94611.2	92461.3	91642	82595.7	69341.5	83580.7	77656.8	79818.4	160.449	153.484	154.71	135.082	116.24	136.921	128.564	131.854	2.79163e+06	3.07294e+06	1.74629e+06	1.97774e+06	1.29709e+06	1.8246e+06	1.62962e+06	2.10297e+06	19	19	19	19	17	19	18	19
Cyria	Q8BHZ0	CYRIA_MOUSE	37342.9	0.0108418	0.0550419	379049	362894	343043	364308	342675	401494	364653	351405	642.821	602.396	579.124	595.814	574.442	657.721	603.696	580.495	7.35625e+06	7.93267e+06	4299472	5.73756e+06	4216036	5764825	5033060	6.08954e+06	15	15	15	15	16	15	16	15
Cyrib	Q921M7	CYRIB_MOUSE	36776	0.0677343	0.826048	1.27088e+06	1.32984e+06	1.42284e+06	1.36942e+06	1.35556e+06	1.46509e+06	1.4182e+06	1.41336e+06	2155.25	2207.5	2402.03	2239.65	2272.39	2400.09	2347.89	2334.76	24289636	28628250	17562182	21239888	16424694	20717056	19277344	24120444	19	19	18	18	19	19	18	19
Cyth1	Q9QX11;Q9QX11-2	CYH1_MOUSE	46273.55;46273.55-2	-0.297152	0.950911	14349	12257.1	17538.3	11617.1	12583	10556.7	10178.6	12063.6	24.3341	20.3465	29.6081	18.9994	21.0935	17.2938	16.851	19.9282	345069	332011	272383	226715	191837	187827	174086	259047	2	2	3	3	2	2	2	2
Cyth4	Q80YW0	CYH4_MOUSE	45284.8	-0.0282277	0.316438	150377	157987	167163	158679	152413	154106	153546	161853	255.021	262.254	282.204	259.515	255.496	252.454	254.201	267.37	3.53905e+06	4.18798e+06	2.54069e+06	3.03056e+06	2273982	2683309	2.57001e+06	3.40128e+06	21	21	18	21	19	20	20	21
Czib	Q8BHG2;Q8BHG2-3	CZIB_MOUSE	18020.47;18020.47-3	0.0795454	0.317654	91551.2	103799	85600.2	98433.6	84175.5	104909	107211	104594	155.26	172.304	144.51	160.985	141.107	171.86	177.491	172.782	857400	1094944	517726	748100	499765	726906	714084	874666	7	7	6	7	5	6	6	7
D17h6s53e	Q9Z1R4	CF047_MOUSE	32014.6	0.0134006	0.0504158	9148.7	11721.5	8671.64	10298	9347.69	10991.8	8995.27	10876.9	15.5151	19.4574	14.6394	16.842	15.67	18.0065	14.892	17.9677	152216	219666	93177	139044	98597.8	135305	106441	161592	4	4	3	4	4	4	4	3
D1Pas1	P16381	DDX3L_MOUSE	73140.6	#DIV/0!	#NUM!					100.437								0.168367				NaN	NaN	NaN	NaN	2420.29	NaN	NaN	NaN	0	0	0	0	1	0	0	0
D6Wsu163e	Q91YN0	CL004_MOUSE	63644.2	-0.0355859	0.0913513	15657	13611.6	18060.5	13556.8	15830.3	15431.6	12763.5	15377	26.5523	22.595	30.4897	22.1717	26.5371	25.2799	21.1304	25.4017	517869	507108	385788	363887	331943	377633	300243	454149	10	10	12	9	9	10	9	10
Daam1	Q8BPM0;Q8BPM0-2	DAAM1_MOUSE	123370.24;123370.24-2	0.169237	0.359895	4180.83	4615.13	3022.12	4914.46	4134.09	5560.5	3768.09	5352.47	7.09018	7.66102	5.10194	8.03744	6.93015	9.10913	6.23821	8.84187	268056	333294	125136	255703	168037	263769	171821	306431	8	10	8	8	7	8	8	9
Dab2	P98078	DAB2_MOUSE	82311.8	0.0072766	0.0520425	1.25961e+06	1.15115e+06	1.10677e+06	1.2074e+06	1.1747e+06	1.22211e+06	1.23687e+06	1.11515e+06	2136.15	1910.88	1868.45	1974.66	1969.2	2002.04	2047.69	1842.14	53883144	55465800	30575840	41914468	31856856	38678608	37629796	42595352	42	42	42	42	38	42	37	42
Dad1	P61804	DAD1_MOUSE	12496.7	-0.0649056	0.371745	408294	362978	349146	327184	356707	347033	330853	349327	692.416	602.536	589.428	535.099	597.963	568.504	547.739	577.062	2.65168e+06	2.65527e+06	1464408	1.7244e+06	1468658	1.6675e+06	1.52818e+06	2.0258e+06	4	4	4	4	4	4	4	4
Dag1	Q62165	DAG1_MOUSE	96904.7	0.2799	0.636889	3741.53	4313.82	3281.72	4157.77	5047.23	3699.83	6164.44	3900.93	6.34517	7.16085	5.54019	6.79988	8.4609	6.06101	10.2055	6.44404	188429	244703	106735	169924	161143	137856	220792	175421	3	4	3	4	4	3	4	4
Daglb	Q91WC9	DGLB_MOUSE	73904.6	-0.244994	1.05006	108777	129099	117284	132717	90585.3	109597	90202.6	121295	184.472	214.302	197.998	217.054	151.852	179.541	149.334	200.37	4177938	5585059	2909162	4136643	2.20568e+06	3114374	2.46397e+06	4.15989e+06	22	22	23	22	21	22	22	22
Dalrd3	Q6PJN8	DALD3_MOUSE	58733	-0.895606	1.04809	410.769				266.068	189.948	206.376		0.696614				0.446021	0.311169	0.341664		12538.1	NaN	NaN	NaN	5148.59	4289.59	4480.09	NaN	1	0	0	0	1	1	1	0
Dap	Q91XC8	DAP1_MOUSE	11154.5	0.081455	0.110685	115023	116402	92956.4	114374	82364.5	118312	115741	147824	195.066	193.225	156.929	187.055	138.071	193.817	191.613	244.194	666792	760054	348008	538058	302695	507434	477181	765180	3	3	4	3	3	3	3	3
Dap3	Q9ER88	RT29_MOUSE	44699.3	-0.125317	0.846771	25377.4	25350	26884.7	24823.1	26569.4	21468	21648.9	24226.5	43.0369	42.0805	45.3866	40.5973	44.5394	35.1686	35.8405	40.0204	589523	663302	403334	467958	391288	368971	357669	502528	11	11	9	11	10	10	10	10
Dapk1	Q80YE7;Q80YE7-2	DAPK1_MOUSE	161441.53;161441.53-2	-0.0619959	0.203007	4836.59	4504.89	3629.71	4394.88	3723.97	3824.25	4547.92	4539.47	8.20226	7.47801	6.12766	7.18768	6.24266	6.26482	7.52924	7.49887	405796	425727	196673	299235	198078	237389	271377	340086	12	9	11	12	9	10	11	10
Dapk3	O54784	DAPK3_MOUSE	51421.6	0.418317	0.030796		3380.03	804.442			4005.73	385.336	3996.92		5.61078	1.35806			6.56213	0.637938	6.60262	NaN	101742	13883.5	NaN	NaN	79200.3	7323.7	95376.1	0	2	1	0	0	2	1	2
Dars1	Q922B2	SYDC_MOUSE	57147.2	0.151303	0.605857	991775	1.06273e+06	860651	1.15283e+06	1.32259e+06	1.07516e+06	1.03954e+06	1.0805e+06	1681.93	1764.1	1452.95	1885.41	2217.11	1761.31	1720.99	1784.9	29455190	35550764	16507496	27784940	24901974	23624840	21957342	28654108	39	38	38	39	38	37	38	38
Daxx	O35613	DAXX_MOUSE	81488.5	0.0705646	0.179718	2658.82	1945.79	3746.46	1978.13	3264.65	2346.67	2718.19	2517.46	4.50903	3.22997	6.32476	3.23517	5.47268	3.84428	4.50006	4.15866	112600	92816.3	102465	67983.2	87649.1	73527.3	81869.2	95197.9	2	2	2	2	2	2	2	2
Dazap1	Q9JII5;Q9JII5-2	DAZP1_MOUSE	43214.2;43214.2-2	-0.00633743	0.0664345	181582	175355	179812	187879	171258	189644	181810	178739	307.941	291.085	303.558	307.269	287.087	310.672	300.993	295.264	4.07805e+06	4.43584e+06	2607980	3.42416e+06	2.43832e+06	3151124	2.90395e+06	3.58439e+06	11	11	10	10	11	10	10	11
Dbi	P31786	ACBP_MOUSE	10000.4	-0.183561	0.786348	2.78771e+06	2.66877e+06	3.08011e+06	2.95416e+06	2.01848e+06	2.92363e+06	2.66995e+06	2.50586e+06	4727.62	4430.1	5199.84	4831.42	3383.67	4789.44	4420.2	4139.5	14488395	15622919	10338182	12459544	6.65054e+06	11241919	9868857	11629046	10	10	10	10	9	10	9	10
Dbnl	Q62418;Q62418-2;Q62418-3	DBNL_MOUSE	48699.57;48699.57-2;48699.57-3	0.10379	1.21321	552155	569232	527108	569352	565814	635230	602426	579812	936.386	944.913	889.862	931.156	948.5	1040.62	997.339	957.806	13974593	16227327	8615562	11693817	9078477	11894765	10843615	13103298	24	24	23	24	24	24	24	24
Dbr1	Q923B1	DBR1_MOUSE	62289.4	0.132461	0.309627	5214.52	5385.33	3579.39	6880.81	4985.22	6749.42	6065.44	5285.15	8.84318	8.93953	6.04271	11.2533	8.35694	11.0568	10.0416	8.73067	168804	196363	74831	180761	102309	161652	139644	152771	6	6	5	7	7	7	7	7
Dbt	P53395	ODB2_MOUSE	53246.5	-0.0374749	0.481815	69034.6	71150	70809.4	67776	64537.7	67928.8	71909.2	67246.4	117.074	118.108	119.54	110.845	108.187	111.28	119.048	111.086	1.91034e+06	2217679	1.26544e+06	1.52201e+06	1.13219e+06	1390737	1.41521e+06	1.66161e+06	20	20	19	19	19	19	20	19
Dcaf11	Q91VU6	DCA11_MOUSE	61992.1	-0.00256286	0.0365769	2066.61	1801.59	1238.98	2023.27	1681.38	1846.55	1580.43	2009.43	3.50471	2.9906	2.09164	3.30899	2.81858	3.02499	2.61646	3.31943	66580.5	65377	25778.6	52898.2	34341.3	44014.6	36212.3	57806.7	3	3	3	3	3	3	3	3
Dcaf13	Q6PAC3	DCA13_MOUSE	51456.2	#DIV/0!	#NUM!			680.133								1.1482						NaN	NaN	11746	NaN	NaN	NaN	NaN	NaN	0	0	1	0	0	0	0	0
Dcaf5	Q80T85	DCAF5_MOUSE	103676	-0.246084	1.11695	841.388	860.354	767.779	922.155	584.488	799.454	789.874	685.984	1.42689	1.42817	1.29616	1.50815	0.979802	1.30965	1.30766	1.13319	45334.4	52214.1	26716.1	40321.1	19964.9	31869.2	30267.8	33003.5	3	3	3	3	2	3	3	2
Dcaf7	P61963	DCAF7_MOUSE	38926.2	-0.133309	0.41125	35098.9	38881.1	35796.9	41366.3	26298.4	42394.3	30371.6	38738.6	59.5233	64.5418	60.4321	67.6532	44.0851	69.4498	50.2813	63.9932	710048	885957	467676	679108	337275	634526	436973	699768	10	10	9	10	8	10	9	10
Dcaf8	Q8N7N5	DCAF8_MOUSE	66031.5	-0.06527	0.146206	17814	13680.7	13156	12125.5	13453.9	11240.5	15579.9	13990.4	30.2103	22.7097	22.2098	19.8309	22.5534	18.4141	25.7931	23.1111	611316	528801	291563	337677	292694	285389	380243	428696	11	10	7	9	10	8	10	10
Dcakd	Q8BHC4	DCAKD_MOUSE	26476.1	-0.0931507	0.443819	62102.1	66552.8	59677.9	60865.6	64982.4	55545.2	48958	64131.2	105.318	110.476	100.748	99.5437	108.933	90.9934	81.0517	105.94	854502	1.03146e+06	530305	679635	566844	565457	479095	787936	13	13	12	13	13	13	13	13
Dck	P43346	DCK_MOUSE	30367.3	0.426735	0.895605	244264	199695	150407	107401	240899	220581	276503	205324	414.242	331.489	253.916	175.651	403.829	361.352	457.761	339.18	3854960	3.54981e+06	1.53297e+06	1.37552e+06	2.41021e+06	2.57557e+06	3.1035e+06	2.89344e+06	13	14	12	12	13	13	14	14
Dcp1a	Q91YD3	DCP1A_MOUSE	65218.7	0.176003	0.892536	12840.4	13511.8	11040.4	14235.2	15613.1	12807.4	15064.4	14841.7	21.7757	22.4294	18.6384	23.2811	26.1729	20.9808	24.9396	24.5173	435215	515844	241666	391548	335487	321167	363135	449182	11	10	8	10	11	10	10	10
Dcp2	Q9CYC6	DCP2_MOUSE	48380	0.21198	0.0633085	228.594	179.962				162.368	165.92	381.543	0.387667	0.298734				0.265989	0.274686	0.630281	5747.56	5096.6	NaN	NaN	NaN	3020.42	2966.94	8566	1	1	0	0	0	1	1	1
Dcps	Q9DAR7	DCPS_MOUSE	38988.2	0.00554391	0.0423366	135781	136963	149768	136475	131628	141213	146230	142068	230.268	227.356	252.837	223.2	220.653	231.332	242.09	234.686	2751220	3125859	1.95979e+06	2.24407e+06	1.69081e+06	2116929	2107246	2570386	15	14	16	15	15	15	15	15
Dctn1	O08788;O08788-2	DCTN1_MOUSE	141675.77;141675.77-2	0.0105721	0.0574476	213063	231649	195776	234268	202079	219114	226481	233516	361.328	384.532	330.508	383.138	338.753	358.95	374.947	385.75	15687580	19211366	9309220	13997771	9432565	11936191	11859638	15352535	65	64	62	62	59	63	60	62
Dctn2	Q99KJ8	DCTN2_MOUSE	44116.9	-0.0175595	0.419444	551427	552624	548501	551880	527153	559897	550901	539814	935.153	917.344	925.978	902.581	883.689	917.215	912.036	891.732	12642890	14271407	8.12159e+06	10268322	7.66222e+06	9497572	8983032	11051400	26	24	25	26	25	26	24	26
Dctn3	Q9Z0Y1	DCTN3_MOUSE	20978.3	0.0546024	0.388202	221824	235411	197425	232367	218051	236878	237243	229070	376.185	390.777	333.293	380.028	365.528	388.05	392.765	378.406	2.41842e+06	2.89088e+06	1.39006e+06	2055865	1.5071e+06	1.91071e+06	1.83954e+06	2.23001e+06	7	7	7	7	7	7	7	7
Dctn4	Q8CBY8-2	DCTN4_MOUSE	52242	0.0851058	1.8824	111109	114870	114540	111838	115761	119069	124189	120825	188.427	190.682	193.366	182.908	194.056	195.057	205.6	199.594	3.01663e+06	3.51284e+06	2.00833e+06	2.46411e+06	1.9925e+06	2.39176e+06	2397998	2.92917e+06	18	18	18	17	15	17	17	18
Dctn5	Q9QZB9	DCTN5_MOUSE	20140.5	-0.305485	0.673741	107669	119704	118852	116793	80877.7	115983	55506.8	122293	182.593	198.707	200.646	191.01	135.579	190.001	91.8936	202.019	1.12697e+06	1.41128e+06	803410	992057	536678	898183	413202	1.14298e+06	6	6	6	6	6	6	5	6
Dctn6	Q9WUB4	DCTN6_MOUSE	20669.9	-0.0547107	0.23804	61976.7	67206.8	67338.3	61836.7	74926.4	54893.1	63600	55324.8	105.105	111.562	113.68	101.132	125.602	89.9251	105.292	91.3924	665765	813176	467154	539059	510256	436271	485894	530674	4	4	4	4	4	4	4	4
Dctpp1	Q9QY93	DCTP1_MOUSE	18794.9	#DIV/0!	#NUM!			556.652								0.939738						NaN	NaN	3511.42	NaN	NaN	NaN	NaN	NaN	0	0	1	0	0	0	0	0
Dcun1d1	Q9QZ73	DCNL1_MOUSE	30097.3	-0.0899587	0.656245	82697	79338.3	91796.4	82228.2	79599.7	81766.6	71556.6	82822.2	140.244	131.7	154.97	134.481	133.436	133.949	118.465	136.816	1.29351e+06	1397794	927283	1.04376e+06	789320	946245	796017	1.15676e+06	9	8	10	9	9	10	9	10
Dcun1d2	Q8BZJ7;Q8BZJ7-2;Q8BZJ7-4	DCNL2_MOUSE	30068.18;30068.18-2;30068.18-4	0.52404	0.80879	11571.9	12057.1	4247.22	14455	16011.4	14625.4	13623.6	16610.9	19.6244	20.0146	7.17014	23.6407	26.8407	23.9591	22.5543	27.44	180827	212219	42861.8	183306	158617	169089	151406	231777	4	4	4	4	4	4	4	4
Dcun1d4	Q8CCA0	DCNL4_MOUSE	33939.4	0.112646	0.288776	50013	54260.3	39702.6	56473.6	52030.1	56333.8			84.8159	90.0709	67.0257	92.3606	87.2203	92.2852			882147	1.078e+06	452254	808351	581799	735146	NaN	NaN	1	1	1	1	1	1	0	0
Dcun1d5	Q9CXV9	DCNL5_MOUSE	27578.5	-0.233249	0.975421	7885.14	7114.24	7564.74	6207.4	6841.08	6110.23	5001.29	6523.83	13.3722	11.8095	12.7708	10.152	11.468	10.0097	8.27981	10.7769	113014	114850	70020.3	72198.9	62159.8	64793	50979.7	83491.5	4	4	4	4	4	4	4	4
Dcxr	Q91X52	DCXR_MOUSE	25745.8	0.0227955	0.110443	329238	291843	245001	282913	312984	274955	297220	282135	558.346	484.452	413.61	462.695	524.669	450.426	492.058	466.065	4.40524e+06	4398333	2.11707e+06	3071923	2.65487e+06	2.72187e+06	2828330	3370793	14	13	12	14	12	13	12	13
Ddah2	Q99LD8	DDAH2_MOUSE	29645.8	-0.0645387	0.363976	40694.7	43331.4	37126.5	34787.5	37829.6	36779.5	37591	36917.8	69.0132	71.9292	62.6769	56.8937	63.4154	60.2517	62.2333	60.9855	626982	751967	369409	434947	369495	419247	411901	507888	8	8	8	8	7	8	8	7
Ddb1	Q3U1J4	DDB1_MOUSE	126853	-0.150387	1.20847	209364	192864	180809	189915	164606	184079	163169	184584	355.055	320.151	305.241	310.6	275.936	301.555	270.132	304.918	13802413	14321357	7698005	10160379	6.87954e+06	8978482	7650350	10865800	52	51	53	53	49	52	45	52
Ddhd2	Q80Y98	DDHD2_MOUSE	79576.8	0.191184	0.324451	194038	226643	32694.6	204859	160236	197927	199061	194283	329.064	376.222	55.195	335.04	268.611	324.24	329.554	320.941	8.02466e+06	10557497	873216	6875309	4201073	6056060	5854887	7174464	20	20	20	20	17	19	18	19
Ddi2	A2ADY9	DDI2_MOUSE	44590.6	0.332656	1.35315	120598	128514	149173	135319	168746	187957	181553	133726	204.519	213.33	251.834	221.309	282.877	307.909	300.568	220.905	2.79471e+06	3.35448e+06	2.23251e+06	2.54479e+06	2.47909e+06	3.22257e+06	2.99222e+06	2.76712e+06	13	12	14	14	14	14	14	14
Ddost	O54734	OST48_MOUSE	49027.9	-0.00543732	0.0382105	795026	844603	756490	826296	751835	835482	796959	826016	1348.27	1402.02	1277.1	1351.38	1260.33	1368.67	1319.4	1364.52	20257110	24239732	12448159	17085552	12144493	15749975	14441899	18793166	18	18	18	18	18	18	18	18
Ddrgk1	Q80WW9	DDRGK_MOUSE	35977.3	0.0437581	0.173358	46332.4	48194.4	56326.5	52350.3	44922.2	54756.1	54933.9	54849.1	78.5741	80.0017	95.0902	85.6171	75.3051	89.7006	90.9452	90.6066	866298	1.01498e+06	680143	794324	532481	757462	730490	915728	6	5	5	6	5	6	6	6
Ddt	O35215	DOPD_MOUSE	13077.2	-0.0859946	0.360833	725780	833397	809221	850017	626857	729999	841094	834231	1230.83	1383.42	1366.12	1390.17	1050.83	1195.87	1392.46	1378.09	4.93257e+06	6379680	3.55174e+06	4.68805e+06	2.70083e+06	3.6706e+06	4.06541e+06	5.06255e+06	10	10	9	10	10	10	10	10
Ddx1	Q91VR5	DDX1_MOUSE	82500.2	0.0225927	0.164126	231232	227814	226379	246811	218894	249699	244554	233802	392.141	378.166	382.173	403.651	366.942	409.053	404.869	386.224	9914166	11001898	6.26831e+06	8587548	5.94981e+06	7.92084e+06	7.45719e+06	8951009	37	36	39	38	37	39	34	36
Ddx10	Q80Y44	DDX10_MOUSE	100739	0.10324	0.425137	2314.34	1935.46	2064.49	1831.65	2524.47	2132.32	2151.68	1941.77	3.92484	3.21283	3.48527	2.9956	4.23188	3.49314	3.56219	3.20766	121165	114133	69802	77819.4	83787.5	82593.9	80115.9	90774	8	7	7	8	8	8	8	8
Ddx17	Q501J6	DDX17_MOUSE	72399.5	0.0295994	0.335342	664189	653278	611232	650107	687897	641556	668363	634446	1126.38	1084.43	1031.88	1063.23	1153.15	1050.99	1106.5	1048.06	24990812	27686362	14852535	19850460	16408639	17859522	17885160	21315638	32	33	33	32	31	32	31	32
Ddx18	Q8K363	DDX18_MOUSE	74180.9	0.0221747	0.146355	58472.8	58909.7	49918.4	58949.8	59378.1	56813.8	54701.2	58862	99.1627	97.7889	84.2721	96.4104	99.5382	93.0715	90.5599	97.2357	2.25423e+06	2.55806e+06	1.24283e+06	1.84427e+06	1.45122e+06	1.62048e+06	1.4998e+06	2.02626e+06	24	23	23	23	21	24	22	23
Ddx19a	Q61655	DD19A_MOUSE	53933	0.328344	1.10364	226602	236878	180211	278338	337473	276772	295107	248322	384.289	393.213	304.231	455.212	565.72	453.404	488.561	410.209	6351435	7478463	3.26208e+06	6.33107e+06	5.99663e+06	5739535	5882737	6.21494e+06	29	28	27	30	28	28	27	29
Ddx20	Q9JJY4	DDX20_MOUSE	91710.2	0.337645	1.04903	8059.28	7255.82	7273.04	7278.99	11779.9	7154.3	9970.39	8838.3	13.6676	12.0445	12.2783	11.9045	19.7471	11.7201	16.5063	14.6002	384121	389526	223868	281539	355936	252281	337967	376145	8	8	8	9	9	8	10	8
Ddx21	Q9JIK5	DDX21_MOUSE	93551.1	0.0338339	0.406454	273402	298592	283255	304290	291713	301766	301569	292007	463.656	495.657	478.191	497.656	489.012	494.348	499.258	482.373	13292421	16351586	8893771	12005672	8991223	10854715	10427509	12676808	52	53	54	53	50	52	53	54
Ddx23	D3Z0M9	D3Z0M9_M	95494.5	0.0017638	0.0241205	54654.6	59428.4	47099.7	56921.9	51439.3	53274.8	56007.9	57649.4	92.6875	98.6498	79.5135	93.0938	86.23	87.274	92.7231	95.2324	2712431	3.32204e+06	1509577	2.29249e+06	1.61841e+06	1.95614e+06	1.97684e+06	2554709	30	29	29	29	25	29	26	30
Ddx24	Q9ESV0	DDX24_MOUSE	96429.1	0.279627	1.352	50242.6	61478.2	47308	64960.6	70277.3	66624	70491.1	64504.2	85.2052	102.053	79.8652	106.241	117.809	109.143	116.701	106.556	2.51787e+06	3.47026e+06	1.53109e+06	2.64185e+06	2.23273e+06	2.47024e+06	2.51239e+06	2.88645e+06	14	14	15	13	14	13	14	13
Ddx27	Q921N6	DDX27_MOUSE	85938.7	0.243144	0.784269	21901.4	28443.1	17037.3	25872.7	28734.5	25434.6	29346.4	26857.7	37.1422	47.215	28.7622	42.314	48.1689	41.6667	48.5841	44.3669	978171	1.43086e+06	491414	937737	813591	840455	932157	1.07109e+06	16	17	14	17	15	16	17	15
Ddx31	Q6NZQ2	DDX31_MOUSE	76912.8	-0.356097	0.723818	9674.63	9242.88	15853	9649.87	6632.03	9692.95	8620.75	9758.85	16.407	15.343	26.763	15.782	11.1176	15.8788	14.272	16.1209	386711	416139	409232	313019	168058	286652	245069	348310	15	13	17	14	10	14	11	13
Ddx39a	Q8VDW0	DX39A_MOUSE	49067.4	0.0528655	0.374903	1.038e+06	1.14573e+06	1.1263e+06	1.21113e+06	1.07522e+06	1.19479e+06	1.207e+06	1.21289e+06	1760.32	1901.88	1901.41	1980.77	1802.44	1957.28	1998.23	2003.6	26469364	32908342	18548314	25063152	17382240	22541534	21889994	27617352	24	26	25	25	24	26	24	26
Ddx39b	Q9Z1N5	DX39B_MOUSE	49035.4	-0.0722945	0.531772	308382	330841	348191	335696	282353	318787	324830	332472	522.978	549.189	587.814	549.02	473.32	522.233	537.767	549.219	7.85872e+06	9496455	5.73041e+06	6.94235e+06	4561580	6.0105e+06	5887218	7565428	15	15	16	15	15	15	15	15
Ddx3x	Q62167	DDX3X_MOUSE	73101.4	-0.0217409	0.400261	938936	982958	933175	940890	960712	914970	944025	919477	1592.32	1631.69	1575.38	1538.79	1610.48	1498.89	1562.87	1518.91	35670976	42062296	22895366	29007784	23138358	25717696	25506700	31191414	40	40	39	39	39	40	40	40
Ddx3y	Q62095	DDX3Y_MOUSE	73427.9	0.277428	0.669934	20697.9	23100.2	14869.1	18124.4	30425.8	19835.7	22567.3	20245.1	35.101	38.3458	25.1019	29.6419	51.0042	32.4945	37.361	33.4433	789841	992908	366440	561274	736067	560024	612470	689840	11	10	10	11	11	11	10	10
Ddx41	Q91VN6	DDX41_MOUSE	69819.6	-0.174465	0.560886	18395.2	15589.6	20105.5	15083.1	17895	12691.5	16417.7	14290	31.196	25.8784	33.942	24.6678	29.9982	20.7911	27.1801	23.606	667475	637154	471140	444137	411645	340714	423676	462996	15	15	16	16	14	14	14	14
Ddx42	Q810A7	DDX42_MOUSE	101965	-0.0105522	0.0367702	63174	69904.5	78729.9	69527.1	63070.2	74160.2	70147.2	71907.6	107.135	116.04	132.912	113.709	105.727	121.488	116.131	118.786	3.34767e+06	4.17242e+06	2694322	2.98989e+06	2118796	2.90751e+06	2.64366e+06	3402466	35	34	32	32	31	34	32	34
Ddx46	Q569Z5	DDX46_MOUSE	117448	0.0328535	0.285088	70475	70242.1	60535.6	68336.6	68767.4	68467.1	69206.7	69357.8	119.517	116.6	102.196	111.762	115.278	112.162	114.574	114.574	4301649	4.82921e+06	2.38625e+06	3.38493e+06	2.66099e+06	3.09192e+06	3.00427e+06	3.78016e+06	40	40	39	39	37	39	39	40
Ddx47	Q9CWX9	DDX47_MOUSE	50638.6	-0.390572	0.82419	22434.1	22166.9	36145.1	20724.8	20903.3	17300.2	23303.3	15897.9	38.0455	36.7966	61.02	33.8947	35.0411	28.341	38.5795	26.2622	590397	657082	614313	442611	348746	336848	436158	373586	9	9	8	8	7	7	8	7
Ddx49	Q4FZF3	DDX49_MOUSE	54094	-0.618114	0.631814	3306.34	3185.75	1869.69	3298.51	354.082	3462.21	1665.9	2114.75	5.60714	5.28828	3.15641	5.39461	0.593563	5.67175	2.75795	3.49341	92950	100877	33945.2	75252	6310.54	72011.7	33307.5	53085.6	4	4	3	4	1	4	2	3
Ddx5	Q61656	DDX5_MOUSE	69290.2	-0.0654821	1.40856	723479	726421	755584	741557	682284	708352	696327	729306	1226.93	1205.84	1275.57	1212.79	1143.74	1160.41	1152.79	1204.76	26052604	29464078	17571704	21670396	15575832	18872118	17833238	23450410	32	31	33	31	30	30	31	32
Ddx51	Q6P9R1	DDX51_MOUSE	70367.6	-0.899474	#NUM!			1574.12					843.858			2.65743					1.39399	NaN	NaN	37176.6	NaN	NaN	NaN	NaN	27555.7	0	0	2	0	0	0	0	1
Ddx52	Q8K301	DDX52_MOUSE	67474.1	-0.0293415	0.00136901	2048.46	1780.1	1118.78	1474.43	1631.01	1558.66	1363.56	1739.25	3.47393	2.95493	1.88873	2.41138	2.73413	2.55338	2.25743	2.8731	71831.8	70309.5	25336.3	41957.6	36258.2	40438	34006.2	54458.6	4	4	3	4	3	4	3	4
Ddx54	Q8K4L0	DDX54_MOUSE	97747.9	-0.0627904	0.129099	3573.28	4618.3	5333.09	3659.82	2917.32	3731.23	5585.94	4218.11	6.05984	7.66627	9.0033	5.9855	4.89043	6.11245	9.24772	6.96801	181521	264254	174962	150875	93951.7	140236	201813	191335	9	11	9	10	5	9	8	9
Ddx55	Q6ZPL9	DDX55_MOUSE	68464.8	-0.213758	0.199335	327.975	141.241	224.843	230.69		121.748		276.952	0.556205	0.234457	0.37958	0.377285		0.199446		0.457504	11669.7	5660.57	5166.62	6661.09	NaN	3205	NaN	8799.14	2	1	1	2	0	1	0	2
Ddx56	Q9D0R4	DDX56_MOUSE	61212.1	0.0552661	0.303088	12167	14371.8	11031.2	12939.3	12631.4	12775.4	13356.7	13718.3	20.6338	23.8568	18.6228	21.1619	21.1746	20.9285	22.1125	22.6615	387057	514967	226631	334041	254743	300685	302191	389677	11	11	11	11	11	11	11	11
Ddx59	Q9DBN9;Q9DBN9-2	DDX59_MOUSE	68234.36;68234.36-2	#DIV/0!	#NUM!			182.499								0.308095						NaN	NaN	4179.49	NaN	NaN	NaN	NaN	NaN	0	0	1	0	0	0	0	0
Ddx6	P54823	DDX6_MOUSE	54191.6	-0.0619982	0.913899	313111	303808	289941	304204	278454	284510	300923	296236	530.997	504.315	489.478	497.516	466.785	466.079	498.189	489.36	8818262	9637474	5273523	6.9526e+06	4.97163e+06	5.92828e+06	6.02743e+06	7449689	27	27	27	27	25	27	26	27
Ddx60	E9PZQ1;G3X9F7	E9PZQ1_MOU;G3X9F7_M	197656.23;197555.07	-4.86313	0.211966	24790.1		116.581	93.5708	319.279	270.543	238.027	317.494	42.0409		0.196812	0.153032	0.535221	0.443199	0.394062	0.524475	2.54649e+06	NaN	7733.9	7800.11	20791.9	20561.1	17389.3	29121.5	4	0	2	2	4	3	3	4
Decr1	Q9CQ62	DECR_MOUSE	36213.8	-0.0805436	1.36046	177022	182813	174252	171291	166971	164910	160761	174435	300.208	303.465	294.172	280.141	279.901	270.153	266.146	288.153	3.33162e+06	3.87536e+06	2.11792e+06	2.61613e+06	1.99218e+06	2296260	2.15179e+06	2931398	14	14	15	14	12	14	13	14
Decr2	Q9WV68	DECR2_MOUSE	31300.3	0.4201	0.581741	39004.8	39496	48742.8	18322.7	33551.8	65663.6	42275.5	53279.9	66.1474	65.5626	82.2874	29.9662	56.2444	107.569	69.9886	88.0143	634484	723661	512057	241874	346002	790266	489083	773892	9	9	10	7	7	9	9	9
Def6	Q8C2K1	DEFI6_MOUSE	73454	0.157365	0.53129	24453.2	25066.8	18980.9	27429.7	22657.5	27860.8	29868.7	26599.5	41.4696	41.6104	32.0435	44.8604	37.9817	45.6412	49.4488	43.9403	933478	1.07782e+06	467940	849742	548328	786881	810918	906685	17	17	17	17	15	17	18	17
Degs1	O09005	DEGS1_MOUSE	38241.4	-0.0813538	0.380801	75234.6	84498.9	79831.2	84652.9	63171.9	82162.1	83494.3	77612.6	127.589	140.266	134.771	138.447	105.898	134.597	138.228	128.21	1.49522e+06	1891547	1.02463e+06	1365293	795925	1208106	1.18015e+06	1.37732e+06	4	4	4	4	4	4	4	4
Dek	Q7TNV0	DEK_MOUSE	43158.5	0.0228349	0.354331	250333	253817	252282	257467	269082	248158	252577	260258	424.534	421.331	425.902	421.078	451.073	406.529	418.151	429.927	5.61485e+06	6.4124e+06	3.65437e+06	4686383	3826173	4.11808e+06	4.02908e+06	5.21242e+06	16	15	16	15	15	16	15	15
Dennd10	Q9D8N2	DEN10_MOUSE	40420.9	0.0982587	1.12592	131834	136580	123089	141915	144453	142187	138622	145751	223.574	226.72	207.799	232.097	242.153	232.929	229.494	240.77	2.7694e+06	3.23167e+06	1.66988e+06	2419273	1.92374e+06	2209870	2.07102e+06	2.73393e+06	19	19	18	19	17	19	18	19
Dennd1a	Q8K382	DEN1A_MOUSE	111538	0.115687	0.411182	19816.9	19873.1	13300.3	19983.7	20402.3	19537.2	19615.5	19511.6	33.6071	32.9889	22.4535	32.6826	34.2012	32.0056	32.4742	32.2317	1.14872e+06	1.29754e+06	497902	940046	749750	837888	808664	1.00992e+06	18	17	13	17	17	17	17	16
Dennd1b	Q3U1T9	DEN1B_MOUSE	85526.3	0.112774	0.548619	4422.96	3932.81	3941.8	4195.13	4842.97	4581.82	3756.86	4652	7.50079	6.52838	6.65454	6.861	8.11849	7.50587	6.21962	7.68475	196592	196895	113150	151320	136466	150674	118760	184632	3	3	3	3	3	3	3	3
Dennd1c	Q8CFK6	DEN1C_MOUSE	86689.4	-0.24533	0.896355	994.723	886.327	915.524	1063.46	901.709	643.563	741.938	969.204	1.68693	1.47128	1.54558	1.73925	1.51158	1.05428	1.22831	1.60105	44814.8	44977.2	26637.6	38881	25754.1	21451.5	23772.7	38989.7	3	3	3	3	3	3	3	3
Dennd4b	Q3U1Y4	DEN4B_MOUSE	164740	-0.0658177	0.45409	34236.6	35140.5	41352.1	36135	35182.7	34845.4	34586.7	35699.7	58.061	58.3325	69.8105	59.0975	58.9784	57.0833	57.2596	58.9732	2.93119e+06	3.38876e+06	2.28642e+06	2510600	1.9096e+06	2.20722e+06	2.10598e+06	2.72918e+06	36	34	37	34	34	35	34	34
Dennd4c	A6H8H2	DEN4C_MOUSE	211458	-0.00861867	0.0731372	99654.2	88446.7	92677.4	93469.1	94150.1	92596	92125.8	93146.3	169.001	146.82	156.458	152.865	157.828	151.689	152.518	153.871	10951483	10948075	6.57743e+06	8335700	6.55932e+06	7528630	7200296	9140247	69	68	68	70	65	68	67	69
Dennd4c	A6H8H2-2	DEN4C_MOUSE	216455	0.137813	0.618658	2816.71	2954.66	2700.24	3511.98	2902.41	3629.52	3417.15	3235.7	4.77679	4.90467	4.55853	5.74373	4.86543	5.94582	5.65721	5.34514	316857	374376	196168	320605	206985	302076	273386	325016	3	3	3	3	3	3	3	3
Dennd5a	Q6PAL8	DEN5A_MOUSE	146653	0.907746	0.900955	5044.13	4917.2	703.662	5255.48	7174.4	7116.55	7970.21	7607.43	8.55422	8.16244	1.18792	8.59515	12.0268	11.6582	13.195	12.5669	384442	422125	34634.9	325052	346650	401292	432022	517723	4	4	4	4	4	4	3	4
Dennd6a	Q8BH65	DEN6A_MOUSE	68967	-0.251666	0.648281	3913.02	5268.41	4155.78	4236.54	3144.31	4070.13	2744.46	4801.74	6.63599	8.74544	7.01578	6.92871	5.27095	6.66763	4.54355	7.93212	140251	212693	96195.1	123226	71446.4	107932	69958.8	153677	4	5	4	5	3	5	4	5
Denr	Q9CQJ6	DENR_MOUSE	22166.1	0.257814	0.310441	308043	357436	239438	343029	208952	412729	435737	434708	522.403	593.336	404.219	561.012	350.276	676.126	721.379	718.105	3.54858e+06	4637892	1.78132e+06	3.20679e+06	1.52599e+06	3517664	3569930	4471526	10	10	10	10	9	10	10	10
Dera	Q91YP3	DEOC_MOUSE	34975.4	0.0228815	0.262395	192748	190062	196305	202028	187228	201854	205750	198798	326.876	315.498	331.402	330.41	313.859	330.674	340.626	328.4	3.50353e+06	3.89126e+06	2.30438e+06	2.98006e+06	2.15749e+06	2.71457e+06	2.65979e+06	3226595	19	19	20	19	17	18	18	18
Derl1	Q99J56	DERL1_MOUSE	28834.8	-0.0243004	0.185491	91698.5	96797.4	91160.2	95603.3	86037.4	101032	88074.6	93848	155.509	160.682	153.896	156.356	144.228	165.508	145.811	155.03	1.37414e+06	1.63385e+06	882229	1.16263e+06	817369	1120143	938669	1.25577e+06	5	5	5	5	5	5	5	5
Derl2	Q8BNI4	DERL2_MOUSE	27639.5	-0.223388	0.412852	46995.9	62626	66287.4	74877.3	35568.1	72373	64649	42221.3	79.6992	103.958	111.906	122.459	59.6245	118.56	107.029	69.7465	675061	1.01325e+06	614922	872831	323896	769142	660446	541540	3	3	3	3	3	3	3	3
Derpc	P0CG14	DERPC_MOUSE	52244.4	0.138619	0.800415	22227.9	22798.2	18015.7	22777.7	22153.4	24898.9	23439.7	23982.5	37.6958	37.8445	30.414	37.2522	37.1367	40.789	38.8053	39.6173	603520	697225	315900	501881	381324	500173	452624	581437	9	9	8	9	8	9	9	9
Des	P31001	DESM_MOUSE	53497.8	2.91478	0.296503		3645.12			41138.4		38775.8	2550.46		6.05081			68.9622		64.1948	4.21317	NaN	114151	NaN	NaN	725099	NaN	766729	63317.3	0	2	0	0	2	0	3	2
Desi1	Q9CQT7	DESI1_MOUSE	18384.8	#DIV/0!	#NUM!			4498.85								7.59494						NaN	NaN	27759.9	NaN	NaN	NaN	NaN	NaN	0	0	1	0	0	0	0	0
Dffa	O54786-2	DFFA_MOUSE	29182.8	-0.183802	1.01206	34338.6	37353.8	36504	36524.2	26262.8	32461.3	33083.6	35601.4	58.2341	62.0065	61.626	59.7341	44.0255	53.1776	54.7711	58.8109	520790	638107	357541	449528	252512	364244	356849	482128	8	8	9	8	6	8	8	8
Dgat1	Q9Z2A7	DGAT1_MOUSE	56790.1	-0.576553	1.59264	10958.7	13484.2	9458.56	7896.87	7261.67	7430.33	5732.31	7604.15	18.5846	22.3834	15.9679	12.9151	12.1731	12.1723	9.49005	12.5615	323434	448260	180284	189138	135870	162248	120323	200397	5	5	4	4	3	3	3	4
Dgcr8	Q9EQM6	DGCR8_MOUSE	86321.4	-0.218784	0.348797	2263.77	2529.03	2421.32	1630.98	839.996	2058.86	1977.68	2723.96	3.83907	4.19813	4.08766	2.66742	1.40812	3.37279	3.27413	4.49978	101556	127792	70150.2	59376.9	23889.6	68335.2	63098.7	109116	4	5	4	3	2	4	4	4
Dgke	Q9R1C6	DGKE_MOUSE	63634.5	-0.00409623	0.0178652	1574.74	3250.96	3413.95	2674.14	1397.56	3134.12	3245.21	3105.96	2.67056	5.39652	5.76342	4.37347	2.34278	5.13427	5.37256	5.13081	52078	121098	72913.6	71767.4	29300.5	76684.7	76327.3	91718.5	2	1	2	1	1	2	1	1
Dgkh	D3YXJ0;D3YXJ0-2;D3YXJ0-3	DGKH_MOUSE	134131.95;134131.95-2;134131.95-3	-0.269643	0.451403	225.403			197.451		175.384			0.382256			0.322925		0.287312			15712.5	NaN	NaN	11169.7	NaN	9045.28	NaN	NaN	1	0	0	1	0	1	0	0
Dgkz	Q80UP3	DGKZ_MOUSE	104031	0.064792	0.438023	37623.7	39514.4	35357.9	42747.9	38950.6	38725.2	42107.1	42592	63.8051	65.593	59.6911	69.9128	65.2946	63.439	69.7099	70.3588	2.03413e+06	2.40631e+06	1.23455e+06	1.87555e+06	1.33503e+06	1.54902e+06	1.61907e+06	2.05618e+06	23	22	21	23	23	23	21	23
Dglucy	Q8BH86	GLUCM_MOUSE	66365.7	0.0262831	0.314173	64670.5	67916.2	64105	69737.1	66784.8	65789.5	70378.5	68374.4	109.673	112.739	108.222	114.053	111.954	107.775	116.514	112.949	2.23051e+06	2638454	1.42789e+06	1.9519e+06	1.46028e+06	1.6788e+06	1.72635e+06	2.10574e+06	24	24	22	24	22	23	22	24
Dguok	Q9QX60;Q9QX60-2	DGUOK_MOUSE	32280.94;32280.94-2	0.37832	0.801739	45712.1	39228.8	49435.2	43920.8	50509.2	83991.5	52228.1	45026.5	77.522	65.1189	83.4564	71.831	84.6708	137.594	86.4655	74.3804	766885	741282	535601	597952	537193	1.04251e+06	623154	674502	4	3	5	3	4	4	4	3
Dhcr24	Q8VCH6	DHC24_MOUSE	60112.3	-0.21161	1.20071	72703.1	83463.4	66828.8	64811.8	57791.1	61309.2	64402.4	65039.7	123.296	138.547	112.82	105.997	96.8777	100.436	106.621	107.441	2.27127e+06	2.93692e+06	1.3483e+06	1.64311e+06	1.14456e+06	1.41706e+06	1430903	1.8143e+06	17	17	15	17	15	17	15	16
Dhcr7	O88455	DHCR7_MOUSE	53918.7	-0.0544492	0.452173	87259.8	83861.8	74970	83961.5	76582.9	82587	78845.8	79812.9	147.982	139.209	126.564	137.316	128.379	135.293	130.532	131.845	2445159	2646890	1.35671e+06	1.90928e+06	1.36046e+06	1.71219e+06	1.57131e+06	1.99701e+06	6	5	5	6	6	6	6	6
Dhdds	Q99KU1;Q99KU1-2	DHDDS_MOUSE	38509.3;38509.3-2	-1.7247	0.659877	314.734		1732.01	215.397	255.518	165.569	142.949	348.544	0.53375		2.92397	0.352275	0.428335	0.271233	0.236657	0.575768	6298.87	NaN	22385.9	3498.292724609375	3241.91	2451.57	2034.66	6228.62	1	0	2	1	1	1	1	1
Dhdh	Q9DBB8	DHDH_MOUSE	36300.8	-0.0122828	0.0807663	101577	112480	112523	110219	93370.2	140266	92037.6	107422	172.261	186.715	189.961	180.259	156.521	229.781	152.372	177.453	1.9163e+06	2390143	1.37094e+06	1.68741e+06	1.1167e+06	1.95779e+06	1.23488e+06	1.80958e+06	15	15	14	15	15	14	12	15
Dhfr	P00375	DYR_MOUSE	21606	0.0789709	0.966635	317366	315976	326734	314168	319915	346874	356909	322240	538.214	524.514	551.591	513.811	536.288	568.244	590.876	532.317	3.5636e+06	3.99634e+06	2.36934e+06	2.86277e+06	2277320	2.88169e+06	2.85022e+06	3.2309e+06	12	12	12	12	11	12	11	12
Dhodh	O35435	PYRD_MOUSE	42700	0.0936476	0.257626	27991.5	30086.8	25084.1	27639.6	26009.6	27546	27422.7	37254.7	47.4702	49.9434	42.3469	45.2036	43.6011	45.1254	45.3992	61.5419	621167	752032	359489	497748	365912	452258	432795	738205	10	11	11	9	9	10	10	11
Dhps	Q3TXU5	DHYS_MOUSE	40642.1	0.088801	0.229964	25960.7	15764.7	9089.09	19345.1	18983.4	19647.8	19274.6	16707.8	44.0262	26.169	15.3442	31.6382	31.8228	32.1868	31.9098	27.6001	548336	375054	123981	331586	254194	307037	289539	315112	10	9	7	9	8	9	8	9
Dhrs1	Q99L04	DHRS1_MOUSE	34005.2	-0.0386868	0.352533	488711	497763	505355	481093	440331	502848	470880	506662	828.793	826.276	853.138	786.812	738.146	823.758	779.558	836.967	8636765	9908345	5767679	6899622	4933313	6.5748e+06	5918352	7.99525e+06	22	22	25	21	20	21	22	20
Dhrs11	Q3U0B3	DHR11_MOUSE	28274.2	#DIV/0!	#NUM!			295.898								0.499534						NaN	NaN	2807.96	NaN	NaN	NaN	NaN	NaN	0	0	1	0	0	0	0	0
Dhrs3	O88876	DHRS3_MOUSE	33652.5	-0.323425	2.22195	24147.8	22654.1	21348.2	20175.2	17369.4	17419.6	16281.4	19516.6	40.9516	37.6053	36.0399	32.9958	29.117	28.5365	26.9544	32.2399	422325	446269	241122	286342	192582	225400	202513	304782	7	7	6	7	6	7	6	7
Dhrs4	Q99LB2	DHRS4_MOUSE	29884.6	-0.0263337	0.236347	124128	133184	130823	132629	122475	132897	120823	135149	210.505	221.083	220.855	216.91	205.31	217.711	200.027	223.256	1.92783e+06	2.32987e+06	1.31217e+06	1671610	1.20589e+06	1.52709e+06	1.33457e+06	1.87425e+06	12	12	12	12	12	12	12	12
Dhrs7	Q9CXR1	DHRS7_MOUSE	38167.5	-0.059179	0.667889	134974	130001	145554	135760	125115	135917	132690	130614	228.899	215.799	245.724	222.031	209.736	222.657	219.673	215.764	2.6773e+06	2904514	1.86456e+06	2.18533e+06	1573316	1.99464e+06	1.87187e+06	2313395	11	11	11	11	11	11	11	11
Dhrs7b	Q99J47;Q99J47-2	DRS7B_MOUSE	34986.65;34986.65-2	-0.0583917	0.560932	65926.3	63271	62376.9	65515.6	65013.8	63589	62065.1	56224.2	111.803	105.029	105.304	107.149	108.986	104.171	102.751	92.8781	1.19871e+06	1295805	732462	966712	749414	855430	802592	912838	9	10	10	10	10	10	10	10
Dhrsx	Q8VBZ0	DHRSX_MOUSE	35957.2	-0.304565	0.809602	17641	18583.5	19385.2	16639.1	12690.8	16830.4	10012.4	18965.2	29.9169	30.8482	32.726	27.2127	21.2742	27.5713	16.576	31.329	329657	391153	233946	252329	150345	232691	133067	316454	8	8	8	7	6	8	6	8
Dhx15	O35286	DHX15_MOUSE	91006.9	0.0175106	0.112045	234182	255524	219248	249942	226211	248159	254524	241711	397.145	424.164	370.134	408.772	379.208	406.531	421.374	399.288	11075974	13612514	6696825	9593205	6782701	8683701	8561467	10207962	37	34	35	36	32	35	35	36
Dhx16	G3X8X0	G3X8X0_M	119072	0.0736891	0.378974	14289	14097.9	10806.4	13390.2	13960.7	14062.2	13459.5	13856.7	24.2324	23.4022	18.2434	21.8992	23.4029	23.0365	22.2827	22.8903	884231	982646	431869	672430	547685	643820	592358	765666	18	15	14	16	14	15	15	15
Dhx29	Q6PGC1	DHX29_MOUSE	153975	0.0407942	0.424212	25710.7	26074.2	23353.8	25641.2	24774.4	26818.2	26139.1	25938.6	43.6021	43.2827	39.4258	41.9352	41.5305	43.9331	43.2742	42.8485	2.05739e+06	2350147	1.20689e+06	1.66509e+06	1.25681e+06	1.58774e+06	1.4876e+06	1853383	45	42	42	45	40	44	43	42
Dhx30	Q99PU8-2	DHX30_MOUSE	134059	0.197253	1.70631	19946.3	18094.6	16493.5	18119.9	21796.8	19735.2	20831.2	20935.8	33.8264	30.0366	27.8442	29.6344	36.539	32.3299	34.4868	34.5844	1.38967e+06	1.41997e+06	742110	1.02448e+06	962729	1.01728e+06	1.03218e+06	1.30243e+06	33	28	30	32	28	28	26	31
Dhx32	Q8BZS9;Q8BZS9-2	DHX32_MOUSE	83940.91;83940.91-2	-0.204904	0.530932	575.735	420.191	687.177	612.364	453.131	543.431	504.804	490.172	0.976376	0.697507	1.16009	1.0015	0.759604	0.890241	0.835722	0.809728	25116	20646.8	19359.8	21678.7	12531.7	17539.5	15661.8	19093.7	1	1	2	1	1	1	1	1
Dhx34	Q9DBV3	DHX34_MOUSE	128507	#DIV/0!	#NUM!			98.4133								0.166141						NaN	NaN	4244.63	NaN	NaN	NaN	NaN	NaN	0	0	1	0	0	0	0	0
Dhx36	Q8VHK9	DHX36_MOUSE	113883	-0.0716092	0.661372	15876.9	14506.2	14599.8	14005.3	13675.9	14337.7	14821.8	13296.2	26.9252	24.0799	24.6473	22.9052	22.9256	23.4878	24.538	21.9644	939677	967042	558040	672671	513135	627827	623886	702680	24	23	22	22	21	20	21	21
Dhx37	Q6NZL1	Q6NZL1_MOU	128328	0.421704	0.123014	2460.5	3488.41	956.539	3588.38	842.756	2604.73	6304.23	4304.86	4.17271	5.79069	1.61483	5.86867	1.41275	4.26704	10.4369	7.1113	164096	262048	41198.7	194209	35631.7	128524	299019	256359	4	5	4	5	3	4	3	5
Dhx38	Q8R1J6	Q8R1J6_M	49810.5	-0.29224	2.02073	12155	13760.3	14647.4	12938.3	11068.3	11672.5	9846.67	11103.3	20.6134	22.8419	24.7276	21.1602	18.5543	19.1217	16.3015	18.3418	314651	401220	244872	271800	181642	223555	181282	256649	6	6	7	6	6	6	6	6
Dhx57	Q6P5D3;Q6P5D3-2;Q6P5D3-3	DHX57_MOUSE	155762.36;155762.36-2;155762.36-3	-0.624779	1.36126	1555.52	1099.18	2110.55	1438.1	820.504	1165.94	1171.54	865.007	2.63797	1.82462	3.56303	2.35196	1.37545	1.91003	1.93952	1.42893	125919	100222	110336	94471.7	42107.3	69829.5	67447.2	62524.5	4	3	4	4	2	3	3	2
Dhx58	Q99J87	DHX58_MOUSE	76708.5	0.55326	1.86409	108834	79315.6	66367.2	100162	140329	125192	131768	123165	184.569	131.662	112.041	163.811	235.24	205.088	218.147	203.46	4338725	3.56151e+06	1708662	3.24037e+06	3.54655e+06	3.6925e+06	3.73593e+06	4384295	37	35	33	36	37	34	34	36
Dhx8	A2A4P0	DHX8_MOUSE	142572	-0.857745	0.52028	82.5913	108.956	372.694	98.5709	82.2494	90.4194	97.7488	95.3321	0.140065	0.180865	0.629181	0.161209	0.137878	0.148124	0.161827	0.157481	6119.58	9093.22	17833.9	5926.97	3863.5	4956.73	5150.98	6307.26	1	1	3	1	1	1	1	1
Dhx9	O70133-2	DHX9_MOUSE	149546	-0.0205215	0.332432	242755	239601	251029	247084	247523	243680	230890	244528	411.683	397.732	423.786	404.098	414.934	399.194	382.247	403.941	18866734	20974660	12599624	15583665	12195643	14011835	12762165	16969578	48	49	50	49	46	48	48	49
Diablo	Q9JIQ3	DBLOH_MOUSE	26820.5	0.133491	0.372381	7575.01	6561.37	11384.9	7265.82	10219.6	9080.5	8545.6	8119.91	12.8463	10.8917	19.2199	11.883	17.1316	14.8755	14.1476	13.4135	105585	103013	102483	82186.6	90305.5	93643.1	84713.8	101062	3	3	2	3	3	3	3	3
Diaph1	O08808	DIAP1_MOUSE	139343	-0.208832	0.818049	226528	217707	304022	217474	210647	207042	201596	216301	384.163	361.389	513.248	355.672	353.116	339.174	333.749	357.313	16404411	17757854	14218358	12780383	9670629	11092894	10382756	13986646	63	63	63	63	59	62	61	63
Diaph2	O70566	DIAP2_MOUSE	124871	-0.108533	0.750624	46328.9	43191.9	52010.4	43338	44682.9	43790.7	40882.3	42116.1	78.5682	71.6977	87.8038	70.8778	74.9039	71.7372	67.6821	69.5726	3.00654e+06	3.15715e+06	2.17977e+06	2.28234e+06	1.8383e+06	2.10253e+06	1886866	2.44049e+06	37	37	36	38	34	37	33	37
Diaph3	Q9Z207	DIAP3_MOUSE	133686	-1.77308	0.788441		532.717	2156.71	671.659			334.718	320.879		0.884299	3.64095	1.09847			0.554139	0.530069	NaN	41688.4	96769	37869.1	NaN	NaN	16539.1	19906.6	0	2	3	3	0	0	2	2
Dicer1	Q8R418	DICER_MOUSE	216821	-0.0618623	0.118974	3967.15	4328.57	3151.35	2726.23	2854.03	2327.12	4196.37	4200.89	6.72781	7.18533	5.3201	4.45865	4.78434	3.81225	6.94724	6.93955	447026	549386	229327	249295	203879	194008	336294	422678	14	12	16	11	12	12	13	14
Dido1	Q8C9B9	DIDO1_MOUSE	247176	0.0415165	0.110707	5163.34	4988	3750.41	4508.19	4686.05	5357.7	4998.71	3904.96	8.75638	8.27997	6.33144	7.37299	7.85543	8.77691	8.27555	6.45069	663269	721714	311132	469958	381616	509196	456677	447910	21	20	17	18	18	19	18	18
Dimt1	Q9D0D4	DIM1_MOUSE	35274.3	-0.544474	0.122689	14843.3	13389.6	55487.5	9720.64	15104.9	17567.7	13676.2	17718.3	25.1725	22.2264	93.6739	15.8978	25.321	28.7791	22.6414	29.2693	272109	276477	656920	144612	175546	238272	178307	290034	7	6	8	5	6	6	6	6
Dip2a	Q8BWT5	DIP2A_MOUSE	165255	-0.0316252	0.0720366	4136	3405.72	4039.81	2829.07	3480.86	4259.16	2521.22	3836.91	7.01415	5.65342	6.81999	4.62685	5.83511	6.97729	4.17397	6.33829	355212	329454	224065	197173	189520	270631	153996	294241	11	11	9	10	6	10	9	11
Dip2b	Q3UH60	DIP2B_MOUSE	171126	0.075009	0.382484	42327.5	38995.4	36227.8	39522.6	39385.8	46344	37238.7	42487.4	71.7823	64.7315	61.1596	64.6378	66.0241	75.9201	61.65	70.186	3.76437e+06	3906268	2.08074e+06	2852407	2220596	3.04937e+06	2355352	3.374e+06	41	41	42	40	40	43	37	41
Dip2c	B2RQ71	B2RQ71_MOU	170922	-0.0984403	0.36731	3251.85	3487.78	3677.8	3724.21	2550.3	3610.58	3326.82	3721.19	5.51475	5.78965	6.20885	6.09082	4.27518	5.91481	5.50768	6.14712	288857	348964	210982	268463	143617	237288	210172	295154	8	7	8	8	6	7	7	8
Dipk1a	Q9D6I7	DIK1A_MOUSE	48936	#DIV/0!	#NUM!			306.505								0.517441						NaN	NaN	5034.14	NaN	NaN	NaN	NaN	NaN	0	0	1	0	0	0	0	0
Dipk2a	Q3USZ8	DIK2A_MOUSE	49462.9	-0.111893	0.298112	16839.2	12645.6	12350.8	11641.6	10748.1	13981.4	11625.5	13131.3	28.5572	20.9914	20.8506	19.0394	18.0175	22.9041	19.2465	21.692	432867	366144	205038	242852	175156	265907	212538	301410	9	7	8	7	6	8	7	8
Diras2	Q5PR73	DIRA2_MOUSE	22497.9	2.40677	0.568546	16110	1554.28		5567.1	102784	28069.2	31304.9	2099.23	27.3206	2.58008		9.1048	172.301	45.9826	51.8265	3.46777	188362	20469.4	NaN	52822.9	761871	242814	260316	21916.5	1	1	0	1	1	1	1	1
Dis3	Q9CSH3	RRP44_MOUSE	108838	-0.0822445	0.68402	33507.7	36251.6	35711.7	37085.5	33392.7	35485.9	30521.4	35257	56.8249	60.1769	60.2884	60.652	55.9777	58.1324	50.5293	58.2419	1.89529e+06	2.30961e+06	1.30451e+06	1.70229e+06	1.19742e+06	1.48503e+06	1.2278e+06	1.78071e+06	27	27	25	27	24	27	24	27
Dis3l	Q8C0S1	DI3L1_MO	120284	#DIV/0!	#NUM!	197.008	195.948							0.334101	0.32527							12315.3	13796.9	NaN	NaN	NaN	NaN	NaN	NaN	1	1	0	0	0	0	0	0
Dis3l2	Q8CI75;Q8CI75-2	DI3L2_MO	97774.66;97774.66-2	0.00429412	0.0233792	20773.3	18907.7	18579.1	20567.4	18508.8	21264.1	19185.1	20104.4	35.2289	31.3863	31.3653	33.6373	31.0272	34.8346	31.7616	33.211	1.05556e+06	1082172	609693	848118	596238	799418	693322	912191	24	20	23	23	21	23	22	21
Dkc1	Q9ESX5	DKC1_MOUSE	57401.6	0.119072	0.884403	38827.9	39270.4	36232.3	42507.4	46715.1	39951.2	41202.7	42462.7	65.8473	65.188	61.1672	69.5195	78.3106	65.4475	68.2126	70.1452	1.1583e+06	1.31954e+06	698037	1.02906e+06	883477	881766	874167	1.1311e+06	16	16	16	16	16	16	16	16
Dlat	Q8BMF4	ODP2_MOUSE	67941.7	0.110495	1.03199	270858	283746	285501	315335	297722	309240	330853	309597	459.342	471.013	481.982	515.72	499.084	506.593	547.74	511.432	9563828	11284929	6.51033e+06	9035633	6.66439e+06	8078525	8308384	9761171	20	20	20	20	19	20	20	20
Dld	O08749	DLDH_MOUSE	54272.3	0.0168297	0.105132	483424	538232	518783	551961	485815	536576	554204	540357	819.827	893.453	875.808	902.714	814.392	879.011	917.505	892.629	13635154	17099372	9449817	12633901	8686864	11197205	11117146	13609053	21	21	21	21	18	21	18	22
Dlg1	Q811D0;Q811D0-2;Q811D0-3	DLG1_MOUSE	100119.59;100119.59-2;100119.59-3	0.0297546	0.0969701	15944.5	19831.2	11105.3	17608.8	14688.9	18099.9	14702.7	18342.3	27.0399	32.9194	18.748	28.7986	24.6236	29.6509	24.3409	30.3001	829626	1162255	373172	743531	484530	696777	544078	852198	16	17	14	16	15	16	14	17
Dlgap4	B1AZP2;B1AZP2-2;B1AZP2-3	DLGP4_MOUSE	108036.96;108036.96-2;108036.96-3	0.387949	0.692278	35287.2	33113.1	18651.4	37133	52817.8	43707.1	31707.1	34267.6	59.8427	54.967	31.4873	60.7297	88.5408	71.6003	52.4923	56.6074	1.98126e+06	2.09413e+06	676306	1.69193e+06	1.88004e+06	1.81561e+06	1.26612e+06	1.718e+06	11	11	10	11	10	11	11	11
Dlgap5	Q8K4R9;Q8K4R9-2	DLGP5_MOUSE	90196.39;90196.39-2	-0.433203	1.3043	3899.96	3866.8	5768.93	3854.84	2834.41	3721.5	3402.23	2921.55	6.61385	6.4188	9.73908	6.30446	4.75145	6.0965	5.63252	4.82619	182811	204161	174640	146638	84229.9	129064	113422	122285	4	4	4	3	2	3	2	3
Dlst	Q9D2G2	ODO2_MOUSE	48994.5	0.0937108	0.775182	276851	271513	315478	308503	329110	299718	310781	311413	469.504	450.705	532.589	504.546	551.701	490.993	514.51	514.431	7.0493e+06	7786997	5.18771e+06	6.37465e+06	5.31254e+06	5.64624e+06	5627913	7.08031e+06	15	15	15	15	14	15	14	15
Dmac1	Q9CQ00	DMAC1_MOUSE	11344.2	-0.0271291	0.00026396	9588.29	9364.06	5426.31	7258.87	6487.98	8724.18	7424.3	8411.69	16.2606	15.5441	9.16068	11.8716	10.8761	14.2918	12.2912	13.8955	56528.7	62183	20660.4	34729.1	24249.3	38053.9	31129.8	44282	1	1	1	1	1	1	1	1
Dmap1	Q9JI44	DMAP1_MOUSE	53129.8	0.128502	0.435152	2710.34	3286.23	2439.88	2780.61	2558.58	3465.67	3272.14	2965.62	4.5964	5.45507	4.119	4.5476	4.28906	5.67742	5.41715	4.89898	74836.7	102204	43507.6	62305.8	44786.9	70798.7	64256.2	73117.6	3	3	3	2	2	3	2	2
Dmxl1	Q6PNC0	DMXL1_MOUSE	336008	-0.194142	1.73046	17449.9	17434.1	19418.9	17340.1	14932.2	16178.3	14699.5	16812.7	29.5929	28.9402	32.783	28.3591	25.0315	26.503	24.3355	27.7734	3047175	3.42911e+06	2189952	2457260	1.65305e+06	2.09017e+06	1.82556e+06	2.62154e+06	53	55	55	53	47	52	46	55
Dnaaf10	Q8BGF3	DAA10_MOUSE	39790.4	-0.167251	0.495327	8918.84	7838.61	6064.94	7077.42	7013.22	5566.21	6580.92	7466.57	15.1253	13.0119	10.2388	11.5749	11.7566	9.11848	10.895	12.3342	184434	182579	80996.1	118769	91941.2	85160.4	96785.5	137869	8	6	7	6	5	5	5	6
Dnaaf5	B9EJR8	DAAF5_MOUSE	93850.6	0.190457	0.438516	7023.04	7680.41	8464.99	8863.27	7037.15	9085.2	11898.9	8530.89	11.9102	12.7493	14.2906	14.4956	11.7967	14.8832	19.6991	14.0924	342543	421943	266638	350818	217595	327847	412754	371535	12	11	12	14	11	14	11	13
Dnai1	Q8C0M8	DNAI1_MOUSE	79758.1	0.936689	0.540647	504.685				1396.46	706.553	795.083		0.855884				2.34095	1.15746	1.31629		20919.4	NaN	NaN	NaN	36695.9	21668	23438.6	NaN	1	0	0	0	1	1	1	0
Dnaja1	P63037	DNJA1_MOUSE	44868.2	-0.0461367	0.425953	267458	271549	264606	264633	238509	249887	267679	278549	453.575	450.766	446.706	432.798	399.823	409.362	443.152	460.141	6.23658e+06	7.13213e+06	3984708	5007628	3525798	4311045	4.43912e+06	5.79973e+06	23	23	23	23	22	23	23	23
Dnaja2	Q9QYJ0	DNJA2_MOUSE	45745.6	0.0461749	0.184649	375490	434527	347840	431199	375685	439009	445102	380942	636.785	721.305	587.223	705.211	629.777	719.178	736.883	629.287	8926910	11635849	5.34057e+06	8.31911e+06	5.66222e+06	7.72186e+06	7.52582e+06	8086793	22	22	21	22	20	21	22	21
Dnaja3	Q99M87	DNJA3_MOUSE	52443.5	0.166798	0.360446	47239.3	43269.9	33680.1	65813.6	42624.4	55283.5	63526.2	51856.4	80.1121	71.8271	56.8587	107.636	71.4532	90.5646	105.17	85.6629	1.2875e+06	1.32834e+06	592822	1.45565e+06	736484	1.11477e+06	1.23137e+06	1.26201e+06	12	11	11	12	12	12	12	12
Dnajb1	Q9QYJ3	DNJB1_MOUSE	38167.2	-0.0777486	0.393241	91757.8	73299.3	86488.8	81863.9	79567	85011.4	72338.7	79000.5	155.61	121.675	146.01	133.886	133.382	139.264	119.759	130.503	1820065	1.63766e+06	1.10792e+06	1.31775e+06	1.00055e+06	1.24758e+06	1.02048e+06	1399229	16	15	15	15	15	15	15	16
Dnajb11	Q99KV1	DJB11_MOUSE	40555	0.0384435	0.282371	384614	405174	369333	418387	377222	431795	408622	402470	652.257	672.58	623.506	684.258	632.354	707.36	676.488	664.85	8.1063e+06	9618745	5027144	7.15605e+06	5040292	6.7332e+06	6125070	7.57437e+06	16	16	16	16	15	16	15	16
Dnajb12	Q9QYI4	DJB12_MOUSE	41987.8	-0.154954	0.50005	12696.5	15048.5	16499.5	16395.2	10568.6	14516.3	14439.3	14939.8	21.5316	24.9802	27.8544	26.8137	17.7167	23.7805	23.9049	24.6794	277051	369870	232516	290328	146203	234358	224086	291096	10	10	11	11	6	9	8	10
Dnajb14	Q149L6	DJB14_MOUSE	42325.6	-0.044475	0.0357538	9016.14	9964.69	5864.1	10068.4	7250.91	9306.25	9495.96	7800.31	15.2903	16.5412	9.89976	16.4665	12.155	15.2454	15.7209	12.8855	198325	246887	83303.5	179726	101113	151453	148555	153208	8	8	7	8	5	8	8	8
Dnajb4	Q9D832	DNJB4_MOUSE	37781.8	-0.0303684	0.16264	53063.6	58706.5	54062.5	61430	55143.2	53398	61714.8	52272.7	89.9894	97.4514	91.2681	100.467	92.439	87.4758	102.171	86.3505	1.04192e+06	1.29838e+06	685548	978845	686419	775725	861822	916487	13	13	12	13	13	13	13	13
Dnajb6	O54946	DNJB6_MOUSE	39807.3	-0.321142	1.62549	73018.1	83998.6	72109.2	78457.6	50220.2	64038.3	64547.6	67394.8	123.83	139.436	121.735	128.315	84.1864	104.907	106.861	111.331	1.51059e+06	1.95734e+06	963412	1.31719e+06	658650	980170	949702	1.24497e+06	11	11	11	11	10	11	10	10
Dnajc1	Q61712	DNJC1_MOUSE	63869.8	-0.111108	0.524761	21593.6	20579	18394.1	19985.7	19644.1	16369.7	17062.5	21505.2	36.62	34.1607	31.0528	32.6859	32.9303	26.8166	28.2477	35.525	716759	769400	394305	538350	413373	402009	402795	637394	11	11	10	11	10	9	10	11
Dnajc10	Q9DC23	DJC10_MOUSE	90583.1	0.0831011	0.590466	31461.5	30679.9	33798.4	29711.7	30079.1	35161.6	34918.6	32942.6	53.3548	50.928	57.0584	48.5925	50.4229	57.6012	57.809	54.4186	1.48108e+06	1.6268e+06	1.02755e+06	1.13508e+06	897688	1.22466e+06	1169092	1.38475e+06	24	24	23	23	23	24	22	24
Dnajc11	Q5U458	DJC11_MOUSE	63233	-0.14808	0.762272	42604.8	45083.5	43627.3	42872	33154.6	42078.2	36663.6	45299.3	72.2524	74.8377	73.6515	70.1158	55.5786	68.9319	60.698	74.831	1.40009e+06	1.66876e+06	925894	1.14332e+06	690720	1.02306e+06	856889	1.32924e+06	15	15	16	16	11	14	13	15
Dnajc12	Q9R022	DJC12_MOUSE	22852.6	0.0185432	0.00278402	210.136	240.702	117.646	223.345	256.931	172.093	115.92	257.128	0.356365	0.399559	0.19861	0.365274	0.430705	0.281921	0.19191	0.424756	2495.68	3219.931884765625	902.346	2152.6	1934.49	1512.16	979.1295166015625	2726.798095703125	1	1	1	1	1	1	1	1
Dnajc13	D4AFX7	D4AFX7_MOU	255066	-0.0170312	0.11678	112429	104164	118076	108175	112858	110504	101265	113018	190.666	172.91	199.335	176.916	189.19	181.027	167.648	186.697	14903380	15552609	10108166	11636667	9484219	10837588	9546829	13377295	95	95	99	93	87	96	89	95
Dnajc16	Q80TN4	DJC16_MOUSE	89135.8	1.54592	0.641446	179.64	332.216	1204.6	365.297	493.244	2591.92	306.566	2686.79	0.304648	0.551471	2.0336	0.597431	0.826846	4.24604	0.507531	4.43837	8321.65	17334.2	36037.4	13732.5	14485.3	88832.7	10100	111136	2	2	2	1	2	2	2	3
Dnajc17	Q91WT4	DJC17_MOUSE	34465	-0.00359475	0.102251	7363.29	5747.51	2338.98	4090.03	5049.42	4228.75	5954.91	4258.1	12.4872	9.54074	3.94866	6.68911	8.46457	6.92748	9.85857	7.03406	131887	115955	27056	59450.4	57336.9	56039	75857.5	68102.4	5	5	3	4	4	4	5	4
Dnajc19	Q9CQV7;Q9CQV7-2;Q9CQV7-3	TIM14_MOUSE	12436.54;12436.54-2;12436.54-3	-0.0884651	0.386653	22746.9	24879.8	27995.1	24926.3	19894.9	24488.2	24275.9	25908.7	38.5759	41.2999	47.2613	40.7662	33.3507	40.1162	40.1897	42.7993	147019	181125	116853	130740	81518.4	117100	111589	149525	2	2	2	2	2	2	2	2
Dnajc2	P54103	DNJC2_MOUSE	71721.8	0.093749	0.64715	45603.3	42927.3	40069.2	42564.5	46907.1	50045.7	43835.1	41868.5	77.3377	71.2584	67.6447	69.6129	78.6324	81.9841	72.5706	69.1636	1.69981e+06	1.80226e+06	964542	1.28751e+06	1.10842e+06	1380122	1.16203e+06	1.3935e+06	19	19	19	19	18	19	19	19
Dnajc21	E9Q8D0	DJC21_MOUSE	61734.5	#DIV/0!	#NUM!					354.909	230.268							0.59495	0.377221			NaN	NaN	NaN	NaN	7218.7	5465.9	NaN	NaN	0	0	0	0	1	1	0	0
Dnajc25	A2ALW5;A2ALW5-2	DJC25_MOUSE	41937.27;41937.27-2	-0.158992	0.648727	2163.38	2037.44	2041.19	1889.29	2220.45	1867.28	1487.74	1707.32	3.66882	3.3821	3.44592	3.08986	3.72224	3.05894	2.46301	2.82037	47150.4	50016.9	28730.4	33415.5	30680	30109.8	23060.7	33226.5	1	1	1	1	1	1	1	1
Dnajc3	Q91YW3	DNJC3_MOUSE	57464	0.0218594	0.123609	151000	141765	144018	143851	132987	158151	145214	153147	256.077	235.328	243.13	235.264	222.932	259.08	240.408	252.987	4.50947e+06	4768687	2.77761e+06	3.48626e+06	2.51779e+06	3.49435e+06	3.08426e+06	4083876	27	26	28	26	24	25	24	27
Dnajc5	P60904	DNJC5_MOUSE	22100.7	0.193143	1.01693	59621.9	64474.2	58793.9	65367.5	78066.7	69011.8	76635.3	60106.9	101.111	107.026	99.2557	106.906	130.867	113.054	126.873	99.2922	684803	834113	436112	609282	568442	586448	626009	616452	6	7	7	7	7	7	7	7
Dnajc7	Q9QYI3	DNJC7_MOUSE	56475.8	0.0211886	0.116997	100905	108612	129561	105931	115150	111360	118364	106719	171.123	180.293	218.725	173.246	193.031	182.428	195.956	176.292	2.96162e+06	3.59064e+06	2.45582e+06	2.5231e+06	2.1426e+06	2.41819e+06	2470736	2.79687e+06	29	28	32	29	28	30	30	30
Dnajc8	Q6NZB0	DNJC8_MOUSE	29812.6	0.0867898	0.869447	128440	124214	124974	141671	137589	141706	141164	131040	217.818	206.192	210.981	231.699	230.646	232.14	233.701	216.468	1.99e+06	2.16771e+06	1250484	1.78128e+06	1.35144e+06	1624376	1.55549e+06	1.81289e+06	13	13	13	14	13	13	12	13
Dnajc9	Q91WN1	DNJC9_MOUSE	30059	-0.0697981	0.252634	60011.7	66398.2	52607.4	63658.1	62167.7	49757.8	65779.6	53509	101.772	110.22	88.8116	104.111	104.215	81.5125	108.9	88.3929	937483	1.16832e+06	530737	807008	615677	575089	730819	746396	13	13	14	13	12	10	12	12
Dnase1l1	Q9D7J6	DNSL1_MOUSE	35604.2	-0.133647	0.462438	68730.7	62602.4	68186.6	72154.4	49303.4	70224.6	54026.8	74082.7	116.559	103.919	115.112	118.006	82.6495	115.041	89.4433	122.379	1.27176e+06	1304742	814815	1.08346e+06	578352	961370	710977	1224014	10	10	10	10	10	10	10	10
Dnase2	P56542	DNS2A_MOUSE	38810.7	-0.121007	1.02652	139830	131935	125314	118268	111297	121320	122061	119207	237.135	219.01	211.555	193.423	186.573	198.745	202.077	196.921	2.82037e+06	2997403	1632340	1.93584e+06	1423151	1.81044e+06	1.75095e+06	2.14695e+06	9	9	9	9	8	9	9	9
[truncated: 4,877 more rows]
